# Supplementary material for: Large–scale genetic analysis and biological traits of two SigB factors in Listeria monocytogenes: lineage correlations and differential functions
Source: Front Microbiol. 2023 Nov 13;14:1268709. doi: 10.3389/fmicb.2023.1268709 (PMC10679752; doi:10.3389/fmicb.2023.1268709)
Supplement: Supplementary file 1 [file Table_1.XLSX]

## Sheet: S Table 1
Supplementary Table 1 The detailed information of SigB type and Listeria monocytogenes genomes used in this study
assembly_accession	Type of sigB length	Fator type in full-length SigB	Type of PMSC	Source Type	Lineage
GCA_004489525.1	full_length	T2		env.	II
GCA_010074045.1	full_length	T2		Unknown	II
GCA_004458225.2	full_length	T2		env.	II
GCA_004410155.1	full_length	T2		env.	II
GCA_004451345.1	full_length	T2		env.	II
GCA_004612995.1	full_length	T2		env.	II
GCA_010072045.1	full_length	T2		human	II
GCA_018103555.1	full_length	T2		food	II
GCA_004418395.1	full_length	T2		env.	II
GCA_004475465.1	full_length	T2		env.	II
GCA_015540325.1	full_length	T2		food	II
GCA_004600755.1	full_length	T2		human	II
GCA_010076425.1	full_length	T2		human	II
GCA_010110375.1	full_length	T2		feed	II
GCA_009486725.1	full_length	T2		human	II
GCA_018103215.1	full_length	T2		food	II
GCA_004695705.1	full_length	T2		env.	II
GCA_019529135.1	full_length	T2		Unknown	II
GCA_004457015.1	full_length	T2		env.	II
GCA_012969005.1	full_length	T2		food	II
GCA_004640125.1	full_length	T2		env.	II
GCA_004420545.1	full_length	T2		human	II
GCA_009315535.1	full_length	T2		human	II
GCA_004613035.1	full_length	T2		env.	II
GCA_022691965.1	full_length	T2		food	II
GCA_004413415.1	full_length	T2		Unknown	II
GCA_012969085.1	full_length	T2		food	II
GCA_014317695.1	full_length	T2		human	II
GCA_004393265.1	full_length	T2		Unknown	II
GCA_004613215.1	full_length	T2		animal	II
GCA_004388365.1	full_length	T2		env.	II
GCA_010067345.1	full_length	T2		human	II
GCA_021494715.1	full_length	T2		food production env.	II
GCA_004612955.1	full_length	T2		env.	II
GCA_004699365.1	full_length	T2		env.	II
GCA_013684555.1	full_length	T2		Unknown	II
GCA_004613115.1	full_length	T2		env.	II
GCA_004724185.1	full_length	T2		human	II
GCA_004455615.1	full_length	T2		Unknown	II
GCA_017368875.1	full_length	T2		Unknown	II
GCA_004462365.1	full_length	T2		food	II
GCA_016448545.1	full_length	T2		food	II
GCA_006495235.1	full_length	T2		food	II
GCA_009278385.1	full_length	T2		human	II
GCA_010096805.1	full_length	T2		human	II
GCA_004457075.1	full_length	T2		env.	II
GCA_004476025.1	full_length	T2		env.	II
GCA_004469785.2	full_length	T2		env.	II
GCA_004469745.2	full_length	T2		env.	II
GCA_018336795.1	full_length	T2		env.	II
GCA_004730685.1	full_length	T2		human	II
GCA_009612635.1	full_length	T2		human	II
GCA_004629515.1	full_length	T2		human	II
GCA_010075545.1	full_length	T2		food	II
GCA_004490505.1	full_length	T2		env.	II
GCA_004490365.1	full_length	T2		env.	II
GCA_004427175.1	full_length	T2		food	II
GCA_004419685.1	full_length	T2		food	II
GCA_014522125.1	full_length	T2		food	II
GCA_004410335.1	full_length	T2		env.	II
GCA_004468815.1	full_length	T2		Unknown	II
GCA_017700415.1	full_length	T2		food	II
GCA_021494705.1	full_length	T2		food production env.	II
GCA_021493955.1	full_length	T2		food production env.	II
GCA_018534645.1	full_length	T2		food	II
GCA_004410665.1	full_length	T2		env.	II
GCA_010044745.1	full_length	T2		food	II
GCA_018103975.1	full_length	T2		food	II
GCA_004495085.1	full_length	T2		food	II
GCA_004739965.1	full_length	T2		food	II
GCA_021238845.1	full_length	T2		animal	II
GCA_010110535.1	full_length	T2		feed	II
GCA_005244965.1	full_length	T2		food	II
GCA_004577655.1	full_length	T2		human	II
GCA_015954925.1	full_length	T2		Unknown	II
GCA_005249825.1	full_length	T2		human	II
GCA_004150565.1	full_length	T2		env.	II
GCA_005244725.1	full_length	T2		food	II
GCA_004763805.1	full_length	T2		env.	II
GCA_003643405.1	full_length	T2		env.	II
GCA_004646775.1	full_length	T2		human	II
GCA_011680535.1	full_length	T2		Unknown	II
GCA_004489265.1	full_length	T2		env.	II
GCA_004708315.1	full_length	T2		env.	II
GCA_004584095.1	full_length	T2		food	II
GCA_004414465.1	full_length	T2		env.	II
GCA_004455995.1	full_length	T2		human	II
GCA_004661385.1	full_length	T2		food production env.	II
GCA_004448195.1	full_length	T2		human	II
GCA_004462805.1	full_length	T2		food	II
GCA_003643645.1	full_length	T2		env.	II
GCA_004742405.1	full_length	T2		food	II
GCA_013380075.1	full_length	T2		food	II
GCA_009315655.1	full_length	T2		human	II
GCA_014045985.1	full_length	T2		Unknown	II
GCA_010036285.1	full_length	T2		food	II
GCA_004720495.1	full_length	T2		human	II
GCA_010046865.1	full_length	T2		food	II
GCA_004412565.1	full_length	T2		Unknown	II
GCA_014304715.1	full_length	T2		human	II
GCA_004414405.1	full_length	T2		Unknown	II
GCA_004635005.1	full_length	T2		env.	II
GCA_004475165.1	full_length	T2		env.	II
GCA_010035085.1	full_length	T2		env.	II
GCA_004594015.1	full_length	T2		Unknown	II
GCA_010079295.1	full_length	T2		env.	II
GCA_019874745.1	full_length	T2		human	II
GCA_004468805.1	full_length	T2		Unknown	II
GCA_004656425.1	full_length	T2		food production env.	II
GCA_004743785.1	full_length	T2		food	II
GCA_004490425.1	full_length	T2		env.	II
GCA_004762705.1	full_length	T2		env.	II
GCA_004578695.1	full_length	T2		human	II
GCA_019529655.1	full_length	T2		Unknown	II
GCA_004468005.1	full_length	T2		food	II
GCA_004415645.1	full_length	T2		Unknown	II
GCA_004434195.1	full_length	T2		env.	II
GCA_010112835.1	full_length	T2		human	II
GCA_009488065.1	full_length	T2		human	II
GCA_004707495.1	full_length	T2		env.	II
GCA_003643285.1	full_length	T2		env.	II
GCA_004436245.1	full_length	T2		food	II
GCA_010035485.1	full_length	T2		env.	II
GCA_005247585.1	full_length	T2		food	II
GCA_009607635.1	full_length	T2		human	II
GCA_004427435.1	full_length	T2		Unknown	II
GCA_012108355.1	full_length	T2		food	II
GCA_004383005.1	full_length	T2		food	II
GCA_004606975.1	full_length	T2		human	II
GCA_004742305.1	full_length	T2		food	II
GCA_004421775.1	full_length	T2		env.	II
GCA_010019125.1	full_length	T2		env.	II
GCA_004489185.1	full_length	T2		env.	II
GCA_009446445.1	full_length	T2		human	II
GCA_015841575.1	full_length	T2		food	II
GCA_004688445.1	full_length	T2		env.	II
GCA_010081915.1	full_length	T2		env.	II
GCA_004688005.1	full_length	T2		food	II
GCA_004603075.1	full_length	T2		human	II
GCA_010079635.1	full_length	T2		env.	II
GCA_010046145.1	full_length	T2		food	II
GCA_014936485.1	full_length	T2		Unknown	II
GCA_004425715.1	full_length	T2		env.	II
GCA_019861165.1	full_length	T2		human	II
GCA_011586265.1	full_length	T2		food	II
GCA_009607615.1	full_length	T2		human	II
GCA_004507285.1	full_length	T2		food	II
GCA_003685895.1	full_length	T2		env.	II
GCA_010082035.1	full_length	T2		env.	II
GCA_011498705.1	full_length	T2		Unknown	II
GCA_019324115.1	full_length	T2		human	II
GCA_019819145.1	full_length	T2		natural env.	II
GCA_004642465.1	full_length	T2		food	II
GCA_004528165.1	full_length	T2		food	II
GCA_004442285.1	full_length	T2		env.	II
GCA_010061945.1	full_length	T2		food	II
GCA_009446025.1	full_length	T2		human	II
GCA_018963395.1	full_length	T2		human	II
GCA_004393405.1	full_length	T2		env.	II
GCA_004666855.1	full_length	T2		env.	II
GCA_004658565.1	full_length	T2		food	II
GCA_004504745.1	full_length	T2		food	II
GCA_004670985.1	full_length	T2		env.	II
GCA_010042985.1	full_length	T2		food	II
GCA_013380165.1	full_length	T2		food	II
GCA_004491225.1	full_length	T2		env.	II
GCA_008541115.1	full_length	T2		env.	II
GCA_004661085.1	full_length	T2		env.	II
GCA_004664815.1	full_length	T2		env.	II
GCA_012041515.1	full_length	T2		Unknown	II
GCA_019747925.1	full_length	T2		env.	II
GCA_004631095.1	full_length	T2		Unknown	II
GCA_900017125.1	full_length	T2		human	II
GCA_003682875.1	full_length	T2		human	II
GCA_011768805.1	full_length	T2		human	II
GCA_004660705.1	full_length	T2		env.	II
GCA_010066765.1	full_length	T2		env.	II
GCA_021030325.1	full_length	T2		animal	II
GCA_012041535.1	full_length	T2		Unknown	II
GCA_004604025.1	full_length	T2		env.	II
GCA_009611295.1	full_length	T2		human	II
GCA_004695005.1	full_length	T2		env.	II
GCA_021689055.1	full_length	T2		food production env.	II
GCA_003677585.1	full_length	T2		human	II
GCA_004392785.1	full_length	T2		env.	II
GCA_004695805.1	full_length	T2		env.	II
GCA_010048065.1	full_length	T2		food	II
GCA_003642385.1	full_length	T2		human	II
GCA_008968115.1	full_length	T2		Unknown	II
GCA_010082695.1	full_length	T2		env.	II
GCA_004491085.1	full_length	T2		env.	II
GCA_004572275.1	full_length	T2		env.	II
GCA_001027205.1	full_length	T2		human	II
GCA_004685445.1	full_length	T2		env.	II
GCA_022682925.1	full_length	T2		food	II
GCA_022460255.1	full_length	T2		food	II
GCA_010065695.1	full_length	T2		env.	II
GCA_004587475.1	full_length	T2		env.	II
GCA_004625175.1	full_length	T2		human	II
GCA_012399805.1	full_length	T2		Unknown	II
GCA_012040845.1	full_length	T2		Unknown	II
GCA_004692625.1	full_length	T2		env.	II
GCA_014961885.1	full_length	T2		human	II
GCA_016730225.1	full_length	T2		human	II
GCA_004671085.1	full_length	T2		env.	II
GCA_010080975.1	full_length	T2		env.	II
GCA_002525975.1	full_length	T2		food	II
GCA_004433085.1	full_length	T2		env.	II
GCA_004685505.1	full_length	T2		env.	II
GCA_001710885.1	full_length	T2		food production env.	II
GCA_010086775.1	full_length	T2		env.	II
GCA_014906865.1	full_length	T2		human	II
GCA_004576555.1	full_length	T2		Unknown	II
GCA_010020245.1	full_length	T2		env.	II
GCA_004666895.1	full_length	T2		env.	II
GCA_004667585.1	full_length	T2		env.	II
GCA_004528825.1	full_length	T2		food	II
GCA_010020445.1	full_length	T2		env.	II
GCA_004598935.1	full_length	T2		env.	II
GCA_010084295.1	full_length	T2		env.	II
GCA_004530365.1	full_length	T2		food	II
GCA_013380205.1	full_length	T2		animal	II
GCA_004720345.1	full_length	T2		human	II
GCA_010084225.1	full_length	T2		env.	II
GCA_008239965.1	full_length	T2		env.	II
GCA_018353175.1	full_length	T2		human	II
GCA_012040795.1	full_length	T2		Unknown	II
GCA_010092085.1	full_length	T2		env.	II
GCA_003344725.1	full_length	T2		Unknown	II
GCA_021673315.1	full_length	T2		human	II
GCA_004602755.1	full_length	T2		human	II
GCA_004678225.1	full_length	T2		env.	II
GCA_022460135.1	full_length	T2		food	II
GCA_004489885.1	full_length	T2		food	II
GCA_017374375.1	full_length	T2		human	II
GCA_004537385.1	full_length	T2		food	II
GCA_003045305.1	full_length	T2		human	II
GCA_003045385.1	full_length	T2		human	II
GCA_003045525.1	full_length	T2		human	II
GCA_003045545.1	full_length	T2		human	II
GCA_001596775.2	full_length	T2		human	II
GCA_003045225.1	full_length	T2		human	II
GCA_003045445.1	full_length	T2		human	II
GCA_003045425.1	full_length	T2		human	II
GCA_022460925.1	full_length	T2		food	II
GCA_022462035.1	full_length	T2		env.	II
GCA_004660665.1	full_length	T2		env.	II
GCA_022461175.1	full_length	T2		food	II
GCA_014940985.1	full_length	T2		Unknown	II
GCA_022461955.1	full_length	T2		env.	II
GCA_016612065.1	full_length	T2		animal	II
GCA_022441455.1	full_length	T2		animal	II
GCA_009490425.1	full_length	T2		human	II
GCA_003681375.1	full_length	T2		human	II
GCA_003045345.1	full_length	T2		human	II
GCA_003593665.1	full_length	T2		food	II
GCA_004660725.1	full_length	T2		env.	II
GCA_002525875.1	full_length	T2		food	II
GCA_022460895.1	full_length	T2		human	II
GCA_018135465.1	full_length	T2		human	II
GCA_022459395.1	full_length	T2		env.	II
GCA_004695285.1	full_length	T2		food	II
GCA_900627705.1	full_length	T2		food	II
GCA_022461935.1	full_length	T2		env.	II
GCA_016124165.1	full_length	T2		human	II
GCA_022460425.1	full_length	T2		food	II
GCA_004512965.1	full_length	T2		env.	II
GCA_022130955.1	full_length	T2		env.	II
GCA_021038725.1	full_length	T2		animal	II
GCA_022462015.1	full_length	T2		env.	II
GCA_004671165.1	full_length	T2		env.	II
GCA_010115555.1	full_length	T2		human	II
GCA_022460615.1	full_length	T2		food	II
GCA_004496025.1	full_length	T2		env.	II
GCA_010917135.1	full_length	T2		Unknown	II
GCA_004491305.1	full_length	T2		food	II
GCA_004397885.1	full_length	T2		Unknown	II
GCA_004659325.1	full_length	T2		env.	II
GCA_009426845.1	full_length	T2		human	II
GCA_004659305.1	full_length	T2		env.	II
GCA_022462795.1	full_length	T2		env.	II
GCA_004667365.1	full_length	T2		env.	II
GCA_022459935.1	full_length	T2		env.	II
GCA_022461355.1	full_length	T2		env.	II
GCA_022441905.1	full_length	T2		animal	II
GCA_022462235.1	full_length	T2		human	II
GCA_017336465.1	full_length	T2		food production env.	II
GCA_018132685.1	full_length	T2		human	II
GCA_010042785.1	full_length	T2		food	II
GCA_010115515.1	full_length	T2		human	II
GCA_004482945.1	full_length	T2		Unknown	II
GCA_022461515.1	full_length	T2		human	II
GCA_022462585.1	full_length	T2		env.	II
GCA_004596075.1	full_length	T2		env.	II
GCA_004660765.1	full_length	T2		env.	II
GCA_004597135.1	full_length	T2		env.	II
GCA_022462375.1	full_length	T2		food	II
GCA_009423725.1	full_length	T2		human	II
GCA_022459445.1	full_length	T2		env.	II
GCA_016459185.1	full_length	T2		Unknown	II
GCA_018921705.1	full_length	T2		human	II
GCA_010115215.1	full_length	T2		human	II
GCA_010018485.1	full_length	T2		env.	II
GCA_004473785.1	full_length	T2		Unknown	II
GCA_010084375.1	full_length	T2		env.	II
GCA_022462485.1	full_length	T2		env.	II
GCA_019657625.1	full_length	T2		human	II
GCA_004676905.1	full_length	T2		food	II
GCA_022461835.1	full_length	T2		food	II
GCA_022130885.1	full_length	T2		env.	II
GCA_022461255.1	full_length	T2		env.	II
GCA_022462335.1	full_length	T2		human	II
GCA_009611075.1	full_length	T2		human	II
GCA_022459905.1	full_length	T2		env.	II
GCA_010115835.1	full_length	T2		human	II
GCA_022462755.1	full_length	T2		food	II
GCA_022461095.1	full_length	T2		env.	II
GCA_022459555.1	full_length	T2		env.	II
GCA_021024115.1	full_length	T2		human	II
GCA_022460485.1	full_length	T2		env.	II
GCA_011881985.1	full_length	T2		natural env.	II
GCA_004742375.1	full_length	T2		food	II
GCA_021281865.1	full_length	T2		food	II
GCA_010061625.1	full_length	T2		food	II
GCA_004500205.1	full_length	T2		human	II
GCA_011643755.1	full_length	T2		human	II
GCA_015533975.1	full_length	T2		food	II
GCA_019304385.1	full_length	T2		natural env.	II
GCA_005244805.1	full_length	T2		Unknown	II
GCA_004655085.1	full_length	T2		Unknown	II
GCA_004582775.1	full_length	T2		food	II
GCA_004671225.1	full_length	T2		food	II
GCA_009603925.1	full_length	T2		food	II
GCA_004623075.1	full_length	T2		Unknown	II
GCA_019526675.1	full_length	T2		food	II
GCA_009608535.1	full_length	T2		human	II
GCA_004464555.1	full_length	T2		food	II
GCA_004489545.1	full_length	T2		env.	II
GCA_004510965.1	full_length	T2		env.	II
GCA_004629755.1	full_length	T2		Unknown	II
GCA_004642855.1	full_length	T2		human	II
GCA_009450125.1	full_length	T2		human	II
GCA_004462165.1	full_length	T2		food	II
GCA_004508105.1	full_length	T2		food	II
GCA_004631115.1	full_length	T2		food	II
GCA_009488905.1	full_length	T2		human	II
GCA_018103915.1	full_length	T2		food	II
GCA_003642825.1	full_length	T2		env.	II
GCA_004436125.1	full_length	T2		food	II
GCA_004613175.1	full_length	T2		env.	II
GCA_004490405.1	full_length	T2		env.	II
GCA_021237425.1	full_length	T2		animal	II
GCA_004604715.1	full_length	T2		env.	II
GCA_010066065.1	full_length	T2		Unknown	II
GCA_012968995.1	full_length	T2		food	II
GCA_020579065.1	full_length	T2		food	II
GCA_004741645.1	full_length	T2		food	II
GCA_012040925.1	full_length	T2		Unknown	II
GCA_019908655.1	full_length	T2		env.	II
GCA_003682635.1	full_length	T2		env.	II
GCA_004150845.1	full_length	T2		env.	II
GCA_020086835.1	full_length	T2		food	II
GCA_013513715.1	full_length	T2		food	II
GCA_004594175.1	full_length	T2		Unknown	II
GCA_005247445.1	full_length	T2		food	II
GCA_004654585.1	full_length	T2		food	II
GCA_010059255.1	full_length	T2		food	II
GCA_004396345.1	full_length	T2		food	II
GCA_004475145.1	full_length	T2		env.	II
GCA_004419005.1	full_length	T2		food	II
GCA_010042865.1	full_length	T2		food	II
GCA_004489465.1	full_length	T2		env.	II
GCA_003643765.1	full_length	T2		env.	II
GCA_004509005.1	full_length	T2		env.	II
GCA_004597795.1	full_length	T2		env.	II
GCA_004467745.1	full_length	T2		food	II
GCA_010083055.1	full_length	T2		env.	II
GCA_004678165.1	full_length	T2		env.	II
GCA_015565695.1	full_length	T2		food	II
GCA_004576075.1	full_length	T2		food	II
GCA_004666635.1	full_length	T2		env.	II
GCA_004489475.1	full_length	T2		env.	II
GCA_015961405.1	full_length	T2		food	II
GCA_004436145.1	full_length	T2		food	II
GCA_019820145.1	full_length	T2		natural env.	II
GCA_004742485.1	full_length	T2		food	II
GCA_020579085.1	full_length	T2		food	II
GCA_004465485.1	full_length	T2		env.	II
GCA_009488445.1	full_length	T2		human	II
GCA_004405725.1	full_length	T2		env.	II
GCA_004475905.1	full_length	T2		env.	II
GCA_004616185.1	full_length	T2		Unknown	II
GCA_018533225.1	full_length	T2		food	II
GCA_004476565.1	full_length	T2		env.	II
GCA_004508025.1	full_length	T2		food	II
GCA_018534745.1	full_length	T2		food	II
GCA_010100155.1	full_length	T2		human	II
GCA_004387465.1	full_length	T2		Unknown	II
GCA_004487505.1	full_length	T2		Unknown	II
GCA_004388265.1	full_length	T2		Unknown	II
GCA_015284545.1	full_length	T2		Unknown	II
GCA_004487665.1	full_length	T2		Unknown	II
GCA_004387985.1	full_length	T2		Unknown	II
GCA_004487515.1	full_length	T2		Unknown	II
GCA_004387305.1	full_length	T2		Unknown	II
GCA_004414565.1	full_length	T2		Unknown	II
GCA_001027085.1	full_length	T2		human	II
GCA_004414505.1	full_length	T2		Unknown	II
GCA_014526995.1	full_length	T2		Unknown	II
GCA_015187385.1	full_length	T2		Unknown	II
GCA_015114515.1	full_length	T2		Unknown	II
GCA_010020005.1	full_length	T2		Unknown	II
GCA_004633595.1	full_length	T2		env.	II
GCA_014054685.1	full_length	T2		Unknown	II
GCA_004383205.1	full_length	T2		human	II
GCA_014324245.1	full_length	T2		animal	II
GCA_010101865.1	full_length	T2		Unknown	II
GCA_010102095.1	full_length	T2		Unknown	II
GCA_019722905.1	full_length	T2		Unknown	II
GCA_004680705.1	full_length	T2		human	II
GCA_004674395.1	full_length	T2		food	II
GCA_013380045.1	full_length	T2		animal	II
GCA_010101395.1	full_length	T2		Unknown	II
GCA_010102575.1	full_length	T2		Unknown	II
GCA_014260705.1	full_length	T2		food production env.	II
GCA_017295495.1	full_length	T2		human	II
GCA_004573255.1	full_length	T2		Unknown	II
GCA_004571235.1	full_length	T2		Unknown	II
GCA_015015235.1	full_length	T2		natural env.	II
GCA_004673085.1	full_length	T2		human	II
GCA_013381325.1	full_length	T2		food production env.	II
GCA_004575975.1	full_length	T2		food	II
GCA_006219005.1	full_length	T2		human	II
GCA_010042245.1	full_length	T2		food	II
GCA_007455115.1	full_length	T2		env.	II
GCA_004674965.1	full_length	T2		human	II
GCA_017568845.1	full_length	T2		food production env.	II
GCA_014324295.1	full_length	T2		Unknown	II
GCA_018123765.1	full_length	T2		food	II
GCA_018123745.1	full_length	T2		food	II
GCA_004698145.1	full_length	T2		human	II
GCA_009306535.1	full_length	T2		human	II
GCA_014396765.1	full_length	T2		Unknown	II
GCA_018286695.1	full_length	T2		human	II
GCA_005232915.1	full_length	T2		human	II
GCA_004142325.1	full_length	T2		human	II
GCA_004626015.1	full_length	T2		Unknown	II
GCA_017035455.1	full_length	T2		human	II
GCA_010012425.1	full_length	T2		food	II
GCA_009312995.1	full_length	T2		human	II
GCA_004627415.1	full_length	T2		Unknown	II
GCA_010088415.1	full_length	T2		env.	II
GCA_022459195.1	full_length	T2		human	II
GCA_019937475.1	full_length	T2		food	II
GCA_004394985.1	full_length	T2		human	II
GCA_010118045.1	full_length	T2		human	II
GCA_009755315.1	full_length	T2		human	II
GCA_010116815.1	full_length	T2		human	II
GCA_022461635.1	full_length	T2		food	II
GCA_002445315.1	full_length	T2		animal	II
GCA_004609785.1	full_length	T2		food	II
GCA_022461005.1	full_length	T2		human	II
GCA_004609635.1	full_length	T2		food	II
GCA_003045325.1	full_length	T2		human	II
GCA_022461595.1	full_length	T2		env.	II
GCA_022460215.1	full_length	T2		food	II
GCA_004408465.1	full_length	T2		food	II
GCA_020290645.1	full_length	T2		human	II
GCA_004467845.1	full_length	T2		food	II
GCA_003187385.1	full_length	T2		env.	II
GCA_009312355.1	full_length	T2		human	II
GCA_013380135.1	full_length	T2		food	II
GCA_014304675.1	full_length	T2		food	II
GCA_004596975.1	full_length	T2		env.	II
GCA_022462095.1	full_length	T2		env.	II
GCA_004749725.1	full_length	T2		food	II
GCA_022460375.1	full_length	T2		food	II
GCA_022460795.1	full_length	T2		food	II
GCA_022459215.1	full_length	T2		env.	II
GCA_022460235.1	full_length	T2		food	II
GCA_022461815.1	full_length	T2		food	II
GCA_004472845.1	full_length	T2		Unknown	II
GCA_022460735.1	full_length	T2		food	II
GCA_010115435.1	full_length	T2		human	II
GCA_001551855.1	full_length	T2		human	II
GCA_022460185.1	full_length	T2		food	II
GCA_022460845.1	full_length	T2		food	II
GCA_014304775.1	full_length	T2		human	II
GCA_010102115.1	full_length	T2		Unknown	II
GCA_022220745.1	full_length	T2		food	II
GCA_010060405.1	full_length	T2		food	II
GCA_002445105.1	full_length	T2		human	II
GCA_022460825.1	full_length	T2		food	II
GCA_004439165.1	full_length	T2		food	II
GCA_003187185.1	full_length	T2		env.	II
GCA_001761175.1	full_length	T2		human	II
GCA_004467025.1	full_length	T2		Unknown	II
GCA_020455875.1	full_length	T2		food production env.	II
GCA_022130895.1	full_length	T2		env.	II
GCA_010019285.1	full_length	T2		env.	II
GCA_010117955.1	full_length	T2		human	II
GCA_022460655.1	full_length	T2		food	II
GCA_010055125.1	full_length	T2		food	II
GCA_004600555.1	full_length	T2		food	II
GCA_022459235.1	full_length	T2		human	II
GCA_004393205.1	full_length	T2		food	II
GCA_004439205.1	full_length	T2		food	II
GCA_010117975.1	full_length	T2		human	II
GCA_004331855.1	full_length	T2		human	II
GCA_004670645.1	full_length	T2		env.	II
GCA_010044705.1	full_length	T2		food	II
GCA_021037525.1	full_length	T2		food	II
GCA_004712825.1	full_length	T2		food	II
GCA_010020205.1	full_length	T2		env.	II
GCA_020084805.2	full_length	T2		food	II
GCA_004500145.1	full_length	T2		human	II
GCA_004689555.1	full_length	T2		food	II
GCA_004614835.1	full_length	T2		Unknown	II
GCA_004515925.1	full_length	T2		env.	II
GCA_020086775.1	full_length	T2		food	II
GCA_004462785.1	full_length	T2		food	II
GCA_009488265.1	full_length	T2		human	II
GCA_010110555.1	full_length	T2		feed	II
GCA_009492865.1	full_length	T2		human	II
GCA_004391045.1	full_length	T2		env.	II
GCA_010020275.1	full_length	T2		env.	II
GCA_004698185.1	full_length	T2		Unknown	II
GCA_010051625.1	full_length	T2		food	II
GCA_010019345.1	full_length	T2		env.	II
GCA_004456575.1	full_length	T2		env.	II
GCA_003594085.1	full_length	T2		env.	II
GCA_010034705.1	full_length	T2		env.	II
GCA_004705905.1	full_length	T2		human	II
GCA_003682075.1	full_length	T2		human	II
GCA_004421855.1	full_length	T2		food	II
GCA_018773305.1	full_length	T2		Unknown	II
GCA_011069255.1	full_length	T2		human	II
GCA_008861605.1	full_length	T2		Unknown	II
GCA_004686885.1	full_length	T2		env.	II
GCA_009411305.1	full_length	T2		env.	II
GCA_004432655.1	full_length	T2		Unknown	II
GCA_022462875.1	full_length	T2		food	II
GCA_010115275.1	full_length	T2		human	II
GCA_004451665.1	full_length	T2		env.	II
GCA_004661465.1	full_length	T2		food production env.	II
GCA_022461475.1	full_length	T2		human	II
GCA_022459315.1	full_length	T2		env.	II
GCA_004428495.1	full_length	T2		human	II
GCA_009611235.1	full_length	T2		human	II
GCA_004659665.1	full_length	T2		env.	II
GCA_022462635.1	full_length	T2		human	II
GCA_004407285.1	full_length	T2		env.	II
GCA_022461115.1	full_length	T2		env.	II
GCA_004596105.1	full_length	T2		env.	II
GCA_009312235.1	full_length	T2		human	II
GCA_022460505.1	full_length	T2		env.	II
GCA_022462775.1	full_length	T2		env.	II
GCA_022460635.1	full_length	T2		human	II
GCA_022461675.1	full_length	T2		food	II
GCA_004596735.1	full_length	T2		env.	II
GCA_022461715.1	full_length	T2		food	II
GCA_022459335.1	full_length	T2		env.	II
GCA_022462415.1	full_length	T2		env.	II
GCA_009755485.1	full_length	T2		human	II
GCA_010092065.1	full_length	T2		env.	II
GCA_010057585.1	full_length	T2		food	II
GCA_010115395.1	full_length	T2		human	II
GCA_022462115.1	full_length	T2		human	II
GCA_002525895.1	full_length	T2		food	II
GCA_020020615.1	full_length	T2		food	II
GCA_022461615.1	full_length	T2		food	II
GCA_004613575.1	full_length	T2		animal	II
GCA_022441545.1	full_length	T2		animal	II
GCA_011882005.1	full_length	T2		human	II
GCA_022459535.1	full_length	T2		env.	II
GCA_014304735.1	full_length	T2		human	II
GCA_004661365.1	full_length	T2		food production env.	II
GCA_022461455.1	full_length	T2		food	II
GCA_022462805.1	full_length	T2		env.	II
GCA_022461215.1	full_length	T2		env.	II
GCA_022460095.1	full_length	T2		food	II
GCA_022459995.1	full_length	T2		food	II
GCA_004639395.1	full_length	T2		env.	II
GCA_022459665.1	full_length	T2		env.	II
GCA_010074025.1	full_length	T2		env.	II
GCA_004610875.1	full_length	T2		food	II
GCA_010115415.1	full_length	T2		human	II
GCA_010067705.1	full_length	T2		human	II
GCA_004462765.1	full_length	T2		food	II
GCA_010079515.1	full_length	T2		food	II
GCA_009609655.1	full_length	T2		human	II
GCA_022459695.1	full_length	T2		env.	II
GCA_010066225.1	full_length	T2		env.	II
GCA_019868385.1	full_length	T2		human	II
GCA_008240725.1	full_length	T2		env.	II
GCA_019324415.1	full_length	T2		human	II
GCA_019861205.1	full_length	T2		human	II
GCA_004581635.1	full_length	T2		env.	II
GCA_004432455.1	full_length	T2		env.	II
GCA_013380175.1	full_length	T2		food	II
GCA_004753165.1	full_length	T2		food	II
GCA_010035615.1	full_length	T2		env.	II
GCA_001594305.1	full_length	T2		food	II
GCA_010084275.1	full_length	T2		env.	II
GCA_004539615.1	full_length	T2		food	II
GCA_004641765.1	full_length	T2		human	II
GCA_004441445.1	full_length	T2		human	II
GCA_004695845.1	full_length	T2		env.	II
GCA_004733925.1	full_length	T2		food	II
GCA_004517465.1	full_length	T2		feed	II
GCA_019506325.1	full_length	T2		Unknown	II
GCA_010036585.1	full_length	T2		food	II
GCA_009612255.1	full_length	T2		human	II
GCA_019075145.1	full_length	T2		food production env.	II
GCA_004417845.1	full_length	T2		food	II
GCA_004513565.1	full_length	T2		human	II
GCA_010065145.1	full_length	T2		env.	II
GCA_020498435.1	full_length	T2		Unknown	II
GCA_010081855.1	full_length	T2		env.	II
GCA_020579095.1	full_length	T2		food	II
GCA_015561645.1	full_length	T2		food	II
GCA_009412125.1	full_length	T2		env.	II
GCA_009611175.1	full_length	T2		human	II
GCA_010047685.1	full_length	T2		food	II
GCA_014273325.1	full_length	T2		human	II
GCA_020579235.1	full_length	T2		food	II
GCA_004686485.1	full_length	T2		env.	II
GCA_010020225.1	full_length	T2		env.	II
GCA_021237465.1	full_length	T2		natural env.	II
GCA_004576355.1	full_length	T2		Unknown	II
GCA_009276245.1	full_length	T2		human	II
GCA_021674135.1	full_length	T2		human	II
GCA_004490185.1	full_length	T2		env.	II
GCA_004413445.1	full_length	T2		env.	II
GCA_004474465.1	full_length	T2		env.	II
GCA_021092425.1	full_length	T2		animal	II
GCA_012282045.1	full_length	T2		food	II
GCA_004581415.1	full_length	T2		env.	II
GCA_004631175.1	full_length	T2		Unknown	II
GCA_004404345.1	full_length	T2		env.	II
GCA_004622985.1	full_length	T2		env.	II
GCA_003592865.1	full_length	T2		human	II
GCA_004686585.1	full_length	T2		env.	II
GCA_012040835.1	full_length	T2		Unknown	II
GCA_013380225.1	full_length	T2		food	II
GCA_004437825.1	full_length	T2		env.	II
GCA_004738705.1	full_length	T2		food	II
GCA_010086795.1	full_length	T2		env.	II
GCA_020964515.1	full_length	T2		food	II
GCA_009446605.1	full_length	T2		human	II
GCA_010035065.1	full_length	T2		env.	II
GCA_009492465.1	full_length	T2		food	II
GCA_017912675.1	full_length	T2		food production env.	II
GCA_004695445.1	full_length	T2		env.	II
GCA_014313135.1	full_length	T2		human	II
GCA_010045355.1	full_length	T2		food	II
GCA_004527565.1	full_length	T2		human	II
GCA_004474045.1	full_length	T2		env.	II
GCA_004688105.1	full_length	T2		env.	II
GCA_015015515.1	full_length	T2		food production env.	II
GCA_013535735.1	full_length	T2		human	II
GCA_004717505.1	full_length	T2		human	II
GCA_010065495.1	full_length	T2		env.	II
GCA_004586255.1	full_length	T2		env.	II
GCA_004670105.1	full_length	T2		env.	II
GCA_011769325.1	full_length	T2		human	II
GCA_010065755.1	full_length	T2		env.	II
GCA_013380215.1	full_length	T2		food	II
GCA_010064665.1	full_length	T2		env.	II
GCA_009488825.1	full_length	T2		human	II
GCA_013380285.1	full_length	T2		animal	II
GCA_004622675.1	full_length	T2		env.	II
GCA_004731585.1	full_length	T2		human	II
GCA_003587065.1	full_length	T2		food	II
GCA_010035165.1	full_length	T2		env.	II
GCA_021234635.1	full_length	T2		Unknown	II
GCA_010019225.1	full_length	T2		env.	II
GCA_004719945.1	full_length	T2		human	II
GCA_001711885.1	full_length	T2		food	II
GCA_004622815.1	full_length	T2		env.	II
GCA_001712195.1	full_length	T2		food	II
GCA_004484805.1	full_length	T2		Unknown	II
GCA_004385145.1	full_length	T2		food	II
GCA_004686465.1	full_length	T2		env.	II
GCA_019075185.1	full_length	T2		natural env.	II
GCA_022692985.1	full_length	T2		human	II
GCA_018990165.1	full_length	T2		Unknown	II
GCA_011072365.1	full_length	T2		food	II
GCA_010020165.1	full_length	T2		env.	II
GCA_010035605.1	full_length	T2		env.	II
GCA_009411335.1	full_length	T2		env.	II
GCA_004586495.1	full_length	T2		env.	II
GCA_019047585.1	full_length	T2		Unknown	II
GCA_009307735.1	full_length	T2		human	II
GCA_004434325.1	full_length	T2		env.	II
GCA_004690605.1	full_length	T2		food	II
GCA_009605415.1	full_length	T2		human	II
GCA_010103555.1	full_length	T2		human	II
GCA_004409425.1	full_length	T2		food	II
GCA_010085295.1	full_length	T2		env.	II
GCA_010103155.1	full_length	T2		human	II
GCA_009449105.1	full_length	T2		human	II
GCA_001710935.1	full_length	T2		food	II
GCA_009607765.1	full_length	T2		human	II
GCA_004473425.1	full_length	T2		Unknown	II
GCA_004689645.1	full_length	T2		food	II
GCA_004690685.1	full_length	T2		food	II
GCA_001711805.1	full_length	T2		food	II
GCA_004719225.1	full_length	T2		human	II
GCA_004434845.1	full_length	T2		env.	II
GCA_010035385.1	full_length	T2		env.	II
GCA_004678865.1	full_length	T2		env.	II
GCA_010017985.1	full_length	T2		env.	II
GCA_021673215.1	full_length	T2		food	II
GCA_004539265.1	full_length	T2		food	II
GCA_003593085.1	full_length	T2		Unknown	II
GCA_004617035.1	full_length	T2		food	II
GCA_004517845.1	full_length	T2		food	II
GCA_022462575.1	full_length	T2		env.	II
GCA_011660415.1	full_length	T2		natural env.	II
GCA_018386945.1	full_length	T2		Unknown	II
GCA_010103035.1	full_length	T2		human	II
GCA_012040815.1	full_length	T2		Unknown	II
GCA_004432565.1	full_length	T2		env.	II
GCA_010071265.1	full_length	T2		human	II
GCA_004434805.1	full_length	T2		env.	II
GCA_003144075.1	full_length	T2		human	II
GCA_003045505.1	full_length	T2		human	II
GCA_009611275.1	full_length	T2		human	II
GCA_003045565.1	full_length	T2		human	II
GCA_003045465.1	full_length	T2		human	II
GCA_003045625.1	full_length	T2		human	II
GCA_009410685.1	full_length	T2		env.	II
GCA_004491445.1	full_length	T2		env.	II
GCA_004667305.1	full_length	T2		env.	II
GCA_016131305.1	full_length	T2		Unknown	II
GCA_011073675.1	full_length	T2		env.	II
GCA_004434865.1	full_length	T2		env.	II
GCA_022460535.1	full_length	T2		env.	II
GCA_010064085.1	full_length	T2		env.	II
GCA_004630995.1	full_length	T2		Unknown	II
GCA_003679615.1	full_length	T2		food	II
GCA_022459775.1	full_length	T2		human	II
GCA_016965955.1	full_length	T2		Unknown	II
GCA_004496645.1	full_length	T2		human	II
GCA_003045185.1	full_length	T2		human	II
GCA_004404445.1	full_length	T2		env.	II
GCA_010118195.1	full_length	T2		human	II
GCA_014315435.1	full_length	T2		human	II
GCA_022461295.1	full_length	T2		env.	II
GCA_020457055.1	full_length	T2		food production env.	II
GCA_004692965.1	full_length	T2		food	II
GCA_022462555.1	full_length	T2		env.	II
GCA_004728445.1	full_length	T2		env.	II
GCA_004502265.1	full_length	T2		food	II
GCA_010066345.1	full_length	T2		env.	II
GCA_022459815.1	full_length	T2		env.	II
GCA_019303705.1	full_length	T2		natural env.	II
GCA_010040585.1	full_length	T2		food	II
GCA_010064005.1	full_length	T2		env.	II
GCA_004629895.1	full_length	T2		human	II
GCA_004668065.1	full_length	T2		food	II
GCA_022462105.1	full_length	T2		human	II
GCA_022460475.1	full_length	T2		env.	II
GCA_012040895.1	full_length	T2		Unknown	II
GCA_010062185.1	full_length	T2		food	II
GCA_022462425.1	full_length	T2		env.	II
GCA_005876415.1	full_length	T2		food	II
GCA_017751465.1	full_length	T2		env.	II
GCA_022462535.1	full_length	T2		env.	II
GCA_022459475.1	full_length	T2		env.	II
GCA_022462255.1	full_length	T2		human	II
GCA_022460005.1	full_length	T2		env.	II
GCA_022461135.1	full_length	T2		food	II
GCA_020454975.1	full_length	T2		food production env.	II
GCA_015284125.1	full_length	T2		Unknown	II
GCA_022462895.1	full_length	T2		env.	II
GCA_022460315.1	full_length	T2		food	II
GCA_010115155.1	full_length	T2		human	II
GCA_004150785.1	full_length	T2		env.	II
GCA_022462175.1	full_length	T2		human	II
GCA_010066545.1	full_length	T2		env.	II
GCA_004391845.1	full_length	T2		food	II
GCA_004667345.1	full_length	T2		env.	II
GCA_010081975.1	full_length	T2		env.	II
GCA_010042825.1	full_length	T2		food	II
GCA_010062785.1	full_length	T2		food	II
GCA_011499145.1	full_length	T2		Unknown	II
GCA_018243855.1	full_length	T2		human	II
GCA_004490465.1	full_length	T2		env.	II
GCA_004388585.1	full_length	T2		env.	II
GCA_004696785.1	full_length	T2		human	II
GCA_010047385.1	full_length	T2		food	II
GCA_004678205.1	full_length	T2		env.	II
GCA_004475205.1	full_length	T2		env.	II
GCA_020803775.1	full_length	T2		Unknown	II
GCA_004491385.1	full_length	T2		env.	II
GCA_004625295.1	full_length	T2		env.	II
GCA_003607385.1	full_length	T2		Unknown	II
GCA_004503465.1	full_length	T2		env.	II
GCA_004489965.1	full_length	T2		food	II
GCA_010087015.1	full_length	T2		env.	II
GCA_013384245.1	full_length	T2		food	II
GCA_004678945.1	full_length	T2		env.	II
GCA_020804385.1	full_length	T2		Unknown	II
GCA_008187995.1	full_length	T2		Unknown	II
GCA_004622475.1	full_length	T2		env.	II
GCA_002214125.1	full_length	T2		food	II
GCA_003045255.1	full_length	T2		human	II
GCA_003045365.1	full_length	T2		human	II
GCA_003002595.1	full_length	T2		human	II
GCA_022692405.1	full_length	T2		human	II
GCA_022462355.1	full_length	T2		env.	II
GCA_022461915.1	full_length	T2		food	II
GCA_004666675.1	full_length	T2		env.	II
GCA_004458705.1	full_length	T2		env.	II
GCA_004673985.1	full_length	T2		food	II
GCA_004383105.1	full_length	T2		food	II
GCA_022461855.1	full_length	T2		food	II
GCA_022462675.1	full_length	T2		food	II
GCA_004659345.1	full_length	T2		env.	II
GCA_010118175.1	full_length	T2		human	II
GCA_022459975.1	full_length	T2		env.	II
GCA_009611435.1	full_length	T2		human	II
GCA_004498525.1	full_length	T2		env.	II
GCA_022461735.1	full_length	T2		food	II
GCA_003678875.1	full_length	T2		env.	II
GCA_004460685.1	full_length	T2		human	II
GCA_022461015.1	full_length	T2		human	II
GCA_022461985.1	full_length	T2		env.	II
GCA_004609735.1	full_length	T2		food	II
GCA_010110455.1	full_length	T2		feed	II
GCA_014316595.1	full_length	T2		human	II
GCA_004604695.1	full_length	T2		env.	II
GCA_004469805.2	full_length	T2		env.	II
GCA_004448465.1	full_length	T2		env.	II
GCA_010098205.1	full_length	T2		food production env.	II
GCA_004653485.1	full_length	T2		human	II
GCA_004584075.1	full_length	T2		food	II
GCA_004462885.1	full_length	T2		food	II
GCA_003874715.1	full_length	T2		env.	II
GCA_004694785.1	full_length	T2		env.	II
GCA_010019725.1	full_length	T2		human	II
GCA_020457205.1	full_length	T2		food production env.	II
GCA_009991385.1	full_length	T2		human	II
GCA_009411315.1	full_length	T2		env.	II
GCA_022442065.1	full_length	T2		animal	II
GCA_004661045.1	full_length	T2		human	II
GCA_021685715.1	full_length	T2		food production env.	II
GCA_010019045.1	full_length	T2		env.	II
GCA_004491145.1	full_length	T2		env.	II
GCA_004433485.1	full_length	T2		food	II
GCA_004489365.1	full_length	T2		env.	II
GCA_010019205.1	full_length	T2		env.	II
GCA_013383335.1	full_length	T2		human	II
GCA_010110035.1	full_length	T2		feed	II
GCA_014309255.1	full_length	T2		food	II
GCA_008291485.1	full_length	T2		env.	II
GCA_021240145.1	full_length	T2		animal	II
GCA_004431095.1	full_length	T2		env.	II
GCA_004695495.1	full_length	T2		env.	II
GCA_009492585.1	full_length	T2		human	II
GCA_004587435.1	full_length	T2		env.	II
GCA_004687545.1	full_length	T2		env.	II
GCA_004497005.1	full_length	T2		human	II
GCA_004387405.1	full_length	T2		Unknown	II
GCA_010366565.1	full_length	T2		env.	II
GCA_010066605.1	full_length	T2		env.	II
GCA_010043165.1	full_length	T2		food	II
GCA_005924305.1	full_length	T2		env.	II
GCA_021030625.1	full_length	T2		food	II
GCA_002487895.1	full_length	T2		env.	II
GCA_014316335.1	full_length	T2		human	II
GCA_010086965.1	full_length	T2		env.	II
GCA_004685225.1	full_length	T2		env.	II
GCA_010033445.1	full_length	T2		Unknown	II
GCA_010085625.1	full_length	T2		env.	II
GCA_010064545.1	full_length	T2		env.	II
GCA_020803975.1	full_length	T2		Unknown	II
GCA_020963315.1	full_length	T2		food	II
GCA_021092135.1	full_length	T2		animal	II
GCA_010066785.1	full_length	T2		env.	II
GCA_010066265.1	full_length	T2		env.	II
GCA_009608165.1	full_length	T2		human	II
GCA_020804095.1	full_length	T2		Unknown	II
GCA_010086895.1	full_length	T2		env.	II
GCA_004542165.1	full_length	T2		food	II
GCA_004150605.1	full_length	T2		Unknown	II
GCA_004549015.1	full_length	T2		Unknown	II
GCA_013383965.1	full_length	T2		food	II
GCA_004631235.1	full_length	T2		Unknown	II
GCA_010065685.1	full_length	T2		env.	II
GCA_004613855.1	full_length	T2		food production env.	II
GCA_019075205.1	full_length	T2		natural env.	II
GCA_004595675.1	full_length	T2		env.	II
GCA_022462275.1	full_length	T2		food	II
GCA_004629835.1	full_length	T2		human	II
GCA_022459435.1	full_length	T2		env.	II
GCA_004441605.1	full_length	T2		env.	II
GCA_007912495.1	full_length	T2		Unknown	II
GCA_004718085.1	full_length	T2		human	II
GCA_009411125.1	full_length	T2		env.	II
GCA_021528975.1	full_length	T2		Unknown	II
GCA_009607575.1	full_length	T2		human	II
GCA_004388455.1	full_length	T2		env.	II
GCA_006219395.1	full_length	T2		Unknown	II
GCA_010035045.1	full_length	T2		env.	II
GCA_009420705.1	full_length	T2		human	II
GCA_002214145.1	full_length	T2		human	II
GCA_019107765.1	full_length	T2		Unknown	II
GCA_004537485.1	full_length	T2		food	II
GCA_022462835.1	full_length	T2		env.	II
GCA_022462645.1	full_length	T2		food	II
GCA_022460545.1	full_length	T2		human	II
GCA_019865665.1	full_length	T2		human	II
GCA_022462305.1	full_length	T2		human	II
GCA_002530015.1	full_length	T2		food	II
GCA_009607055.1	full_length	T2		human	II
GCA_003045605.1	full_length	T2		human	II
GCA_003045205.1	full_length	T2		human	II
GCA_022459785.1	full_length	T2		env.	II
GCA_004666715.1	full_length	T2		env.	II
GCA_001710755.1	full_length	T2		food production env.	II
GCA_022460055.1	full_length	T2		food	II
GCA_004414235.1	full_length	T2		human	II
GCA_010063825.1	full_length	T2		env.	II
GCA_013543135.1	full_length	T2		human	II
GCA_022459325.1	full_length	T2		env.	II
GCA_022130995.1	full_length	T2		env.	II
GCA_010082445.1	full_length	T2		env.	II
GCA_022460355.1	full_length	T2		food	II
GCA_022460265.1	full_length	T2		food	II
GCA_022461975.1	full_length	T2		env.	II
GCA_022459565.1	full_length	T2		env.	II
GCA_004396165.1	full_length	T2		Unknown	II
GCA_010066985.1	full_length	T2		human	II
GCA_004744425.1	full_length	T2		food	II
GCA_017032495.1	full_length	T2		human	II
GCA_010067305.1	full_length	T2		human	II
GCA_010112995.1	full_length	T2		human	II
GCA_004665495.1	full_length	T2		human	II
GCA_015018985.1	full_length	T2		food production env.	II
GCA_004697785.1	full_length	T2		env.	II
GCA_004579975.1	full_length	T2		food production env.	II
GCA_011769085.1	full_length	T2		human	II
GCA_004446245.1	full_length	T2		human	II
GCA_008275665.1	full_length	T2		feed	II
GCA_011512005.1	full_length	T2		Unknown	II
GCA_010065605.1	full_length	T2		env.	II
GCA_010066665.1	full_length	T2		env.	II
GCA_001710285.1	full_length	T2		food	II
GCA_011499445.1	full_length	T2		Unknown	II
GCA_014316555.1	full_length	T2		human	II
GCA_010085555.1	full_length	T2		Unknown	II
GCA_004671725.1	full_length	T2		env.	II
GCA_004726565.1	full_length	T2		human	II
GCA_004669845.1	full_length	T2		env.	II
GCA_020804035.1	full_length	T2		Unknown	II
GCA_004653045.1	full_length	T2		env.	II
GCA_004386325.1	full_length	T2		food	II
GCA_017336545.1	full_length	T2		food production env.	II
GCA_011498325.1	full_length	T2		Unknown	II
GCA_004694905.1	full_length	T2		env.	II
GCA_004750145.1	full_length	T2		food	II
GCA_003607255.1	full_length	T2		Unknown	II
GCA_010087575.1	full_length	T2		env.	II
GCA_009607275.1	full_length	T2		human	II
GCA_004688825.1	full_length	T2		env.	II
GCA_010035105.1	full_length	T2		env.	II
GCA_003608195.1	full_length	T2		food	II
GCA_004610835.1	full_length	T2		human	II
GCA_004671045.1	full_length	T2		env.	II
GCA_010035125.1	full_length	T2		env.	II
GCA_010035225.1	full_length	T2		env.	II
GCA_003002435.1	full_length	T2		human	II
GCA_009411465.1	full_length	T2		env.	II
GCA_004485105.1	full_length	T2		Unknown	II
GCA_004625835.1	full_length	T2		env.	II
GCA_004740885.1	full_length	T2		food	II
GCA_009312135.1	full_length	T2		human	II
GCA_004637365.1	full_length	T2		env.	II
GCA_004392905.1	full_length	T2		env.	II
GCA_004660805.1	full_length	T2		env.	II
GCA_010087695.1	full_length	T2		env.	II
GCA_010092025.1	full_length	T2		env.	II
GCA_004435085.1	full_length	T2		env.	II
GCA_900169675.1	full_length	T2		Unknown	II
GCA_021353315.1	full_length	T2		food	II
GCA_004660785.1	full_length	T2		env.	II
GCA_004718385.1	full_length	T2		human	II
GCA_004627175.1	full_length	T2		env.	II
GCA_001711905.1	full_length	T2		food	II
GCA_009488775.1	full_length	T2		human	II
GCA_004678285.1	full_length	T2		env.	II
GCA_009488025.1	full_length	T2		human	II
GCA_008240785.1	full_length	T2		env.	II
GCA_010071925.1	full_length	T2		human	II
GCA_004639275.1	full_length	T2		env.	II
GCA_022460395.1	full_length	T2		food	II
GCA_003344745.1	full_length	T2		Unknown	II
GCA_022461575.1	full_length	T2		food	II
GCA_022460665.1	full_length	T2		food	II
GCA_022462055.1	full_length	T2		env.	II
GCA_004702885.1	full_length	T2		Unknown	II
GCA_004659725.1	full_length	T2		env.	II
GCA_022460995.1	full_length	T2		human	II
GCA_009611095.1	full_length	T2		human	II
GCA_004491285.1	full_length	T2		food	II
GCA_004695425.1	full_length	T2		env.	II
GCA_010065845.1	full_length	T2		env.	II
GCA_004686845.1	full_length	T2		env.	II
GCA_004722405.1	full_length	T2		human	II
GCA_004408885.1	full_length	T2		env.	II
GCA_010037245.1	full_length	T2		food	II
GCA_022461875.1	full_length	T2		food	II
GCA_003609455.1	full_length	T2		food	II
GCA_014269425.1	full_length	T2		natural env.	II
GCA_004405585.1	full_length	T2		env.	II
GCA_021197715.1	full_length	T2		feed	II
GCA_022461375.1	full_length	T2		env.	II
GCA_022461695.1	full_length	T2		food	II
GCA_020456955.1	full_length	T2		food production env.	II
GCA_003676865.1	full_length	T2		animal	II
GCA_004659505.1	full_length	T2		env.	II
GCA_019861245.1	full_length	T2		human	II
GCA_021030205.1	full_length	T2		animal	II
GCA_022462395.1	full_length	T2		human	II
GCA_004659245.1	full_length	T2		env.	II
GCA_022459955.1	full_length	T2		env.	II
GCA_022461275.1	full_length	T2		env.	II
GCA_022459515.1	full_length	T2		env.	II
GCA_009198345.1	full_length	T2		human	II
GCA_004458685.1	full_length	T2		env.	II
GCA_004487545.1	full_length	T2		Unknown	II
GCA_022462185.1	full_length	T2		human	II
GCA_020456405.1	full_length	T2		food production env.	II
GCA_010116205.1	full_length	T2		human	II
GCA_004695925.1	full_length	T2		env.	II
GCA_004447805.1	full_length	T2		Unknown	II
GCA_004709355.1	full_length	T2		food	II
GCA_004720325.1	full_length	T2		human	II
GCA_010118625.1	full_length	T2		human	II
GCA_010082495.1	full_length	T2		env.	II
GCA_010084625.1	full_length	T2		env.	II
GCA_020579355.1	full_length	T2		food	II
GCA_004515805.1	full_length	T2		env.	II
GCA_004689885.1	full_length	T2		food	II
GCA_010016945.1	full_length	T2		env.	II
GCA_004763665.2	full_length	T2		env.	II
GCA_010074185.1	full_length	T2		human	II
GCA_004717405.1	full_length	T2		human	II
GCA_010084695.1	full_length	T2		env.	II
GCA_009411545.1	full_length	T2		env.	II
GCA_022462455.1	full_length	T2		env.	II
GCA_009609015.1	full_length	T2		human	II
GCA_010115695.1	full_length	T2		human	II
GCA_015961565.1	full_length	T2		food	II
GCA_010058865.1	full_length	T2		food	II
GCA_002027935.1	full_length	T2		human	II
GCA_004449645.1	full_length	T2		food	II
GCA_004656445.1	full_length	T2		food production env.	II
GCA_004647485.1	full_length	T2		food	II
GCA_010019245.1	full_length	T2		env.	II
GCA_004461145.1	full_length	T2		food	II
GCA_010070665.1	full_length	T2		env.	II
GCA_004641385.1	full_length	T2		env.	II
GCA_020579265.1	full_length	T2		food	II
GCA_010073245.1	full_length	T2		human	II
GCA_015561585.1	full_length	T2		env.	II
GCA_004540525.1	full_length	T2		food production env.	II
GCA_010017285.1	full_length	T2		env.	II
GCA_004456105.1	full_length	T2		env.	II
GCA_019884125.1	full_length	T2		env.	II
GCA_004611955.1	full_length	T2		env.	II
GCA_022459205.1	full_length	T2		env.	II
GCA_022443965.1	full_length	T2		food production env.	II
GCA_014320655.1	full_length	T2		human	II
GCA_022460975.1	full_length	T2		food	II
GCA_022462515.1	full_length	T2		env.	II
GCA_004490225.1	full_length	T2		env.	II
GCA_010118015.1	full_length	T2		human	II
GCA_010101075.1	full_length	T2		Unknown	II
GCA_022461435.1	full_length	T2		human	II
GCA_022461795.1	full_length	T2		food	II
GCA_022459655.1	full_length	T2		env.	II
GCA_004454385.1	full_length	T2		human	II
GCA_005248325.1	full_length	T2		Unknown	II
GCA_004468845.1	full_length	T2		Unknown	II
GCA_014313295.1	full_length	T2		human	II
GCA_004675965.1	full_length	T2		env.	II
GCA_010036665.1	full_length	T2		food	II
GCA_004640785.1	full_length	T2		env.	II
GCA_009279865.1	full_length	T2		human	II
GCA_002912205.1	full_length	T2		food	II
GCA_010016345.1	full_length	T2		env.	II
GCA_014316115.1	full_length	T2		human	II
GCA_004465705.1	full_length	T2		human	II
GCA_004399405.1	full_length	T2		env.	II
GCA_004613065.1	full_length	T2		env.	II
GCA_010084715.1	full_length	T2		env.	II
GCA_010076705.1	full_length	T2		human	II
GCA_004722965.1	full_length	T2		human	II
GCA_004548825.1	full_length	T2		human	II
GCA_013380265.1	full_length	T2		food	II
GCA_004686665.1	full_length	T2		food	II
GCA_015539535.1	full_length	T2		food	II
GCA_010035505.1	full_length	T2		env.	II
GCA_004392985.1	full_length	T2		food	II
GCA_004432485.1	full_length	T2		env.	II
GCA_014316135.1	full_length	T2		human	II
GCA_004697585.1	full_length	T2		env.	II
GCA_010063405.1	full_length	T2		food	II
GCA_004451325.1	full_length	T2		env.	II
GCA_004507185.1	full_length	T2		env.	II
GCA_004142865.1	full_length	T2		env.	II
GCA_011679175.1	full_length	T2		natural env.	II
GCA_010054695.1	full_length	T2		food	II
GCA_004505405.1	full_length	T2		food	II
GCA_004629535.1	full_length	T2		human	II
GCA_004710175.1	full_length	T2		env.	II
GCA_004689525.1	full_length	T2		env.	II
GCA_010085515.1	full_length	T2		env.	II
GCA_015533895.1	full_length	T2		food	II
GCA_017601945.1	full_length	T2		feed	II
GCA_004729045.1	full_length	T2		human	II
GCA_900162185.1	full_length	T2		Unknown	II
GCA_004453205.1	full_length	T2		human	II
GCA_004481945.1	full_length	T2		env.	II
GCA_012969305.1	full_length	T2		food	II
GCA_017226635.1	full_length	T2		Unknown	II
GCA_010018905.1	full_length	T2		env.	II
GCA_022693045.1	full_length	T2		human	II
GCA_018285175.1	full_length	T2		human	II
GCA_004436065.1	full_length	T2		food	II
GCA_016612305.1	full_length	T2		animal	II
GCA_004601775.1	full_length	T2		human	II
GCA_003575105.1	full_length	T2		Unknown	II
GCA_004738845.1	full_length	T2		food	II
GCA_004476585.1	full_length	T2		env.	II
GCA_004457925.1	full_length	T2		human	II
GCA_011068775.1	full_length	T2		human	II
GCA_019699785.1	full_length	T2		Unknown	II
GCA_004403865.1	full_length	T2		env.	II
GCA_010082815.1	full_length	T2		env.	II
GCA_014315555.1	full_length	T2		human	II
GCA_017662755.1	full_length	T2		food	II
GCA_004729265.1	full_length	T2		human	II
GCA_004143165.1	full_length	T2		env.	II
GCA_009490625.1	full_length	T2		human	II
GCA_010087955.1	full_length	T2		Unknown	II
GCA_002444435.1	full_length	T2		human	II
GCA_004526525.1	full_length	T2		human	II
GCA_004416965.1	full_length	T2		food	II
GCA_004686165.1	full_length	T2		env.	II
GCA_018990215.1	full_length	T2		Unknown	II
GCA_011498365.1	full_length	T2		Unknown	II
GCA_004659225.1	full_length	T2		env.	II
GCA_021092635.1	full_length	T2		animal	II
GCA_019304085.1	full_length	T2		natural env.	II
GCA_021673975.1	full_length	T2		food	II
GCA_004672065.1	full_length	T2		env.	II
GCA_004691025.1	full_length	T2		food	II
GCA_009008515.1	full_length	T2		food	II
GCA_003045405.1	full_length	T2		human	II
GCA_004408065.1	full_length	T2		food	II
GCA_004598975.1	full_length	T2		env.	II
GCA_022461495.1	full_length	T2		human	II
GCA_019737595.1	full_length	T2		Unknown	II
GCA_022461555.1	full_length	T2		human	II
GCA_004609755.1	full_length	T2		food	II
GCA_010116655.1	full_length	T2		human	II
GCA_022461305.1	full_length	T2		env.	II
GCA_010017305.1	full_length	T2		env.	II
GCA_013380125.1	full_length	T2		food	II
GCA_010116675.1	full_length	T2		human	II
GCA_022459225.1	full_length	T2		human	II
GCA_018181795.1	full_length	T2		Unknown	II
GCA_022462695.1	full_length	T2		env.	II
GCA_022462155.1	full_length	T2		human	II
GCA_022130925.1	full_length	T2		env.	II
GCA_014304755.1	full_length	T2		human	II
GCA_022459895.1	full_length	T2		env.	II
GCA_022461075.1	full_length	T2		food	II
GCA_022461155.1	full_length	T2		food	II
GCA_014304695.1	full_length	T2		human	II
GCA_004453285.1	full_length	T2		human	II
GCA_004142985.1	full_length	T2		env.	II
GCA_022460695.1	full_length	T2		food	II
GCA_022462595.1	full_length	T2		env.	II
GCA_009611375.1	full_length	T2		human	II
GCA_004439285.1	full_length	T2		food	II
GCA_004436105.1	full_length	T2		food	II
GCA_004605715.1	full_length	T2		Unknown	II
GCA_010066725.1	full_length	T2		env.	II
GCA_010086875.1	full_length	T2		env.	II
GCA_004434885.1	full_length	T2		env.	II
GCA_010086815.1	full_length	T2		env.	II
GCA_022460705.1	full_length	T2		food	II
GCA_022459735.1	full_length	T2		env.	II
GCA_022462735.1	full_length	T2		env.	II
GCA_009611335.1	full_length	T2		human	II
GCA_004573915.1	full_length	T2		human	II
GCA_022461185.1	full_length	T2		env.	II
GCA_021092255.1	full_length	T2		animal	II
GCA_022459845.1	full_length	T2		env.	II
GCA_018287335.1	full_length	T2		human	II
GCA_022461745.1	full_length	T2		food	II
GCA_004393125.1	full_length	T2		food	II
GCA_022462215.1	full_length	T2		human	II
GCA_022459485.1	full_length	T2		env.	II
GCA_022462075.1	full_length	T2		human	II
GCA_003045485.1	full_length	T2		human	II
GCA_004668885.1	full_length	T2		env.	II
GCA_019304485.1	full_length	T2		natural env.	II
GCA_010115075.1	full_length	T2		human	II
GCA_010084315.1	full_length	T2		env.	II
GCA_004436285.1	full_length	T2		food	II
GCA_010035565.1	full_length	T2		env.	II
GCA_013380315.1	full_length	T2		food	II
GCA_004695405.1	full_length	T2		env.	II
GCA_004451745.1	full_length	T2		env.	II
GCA_018536785.1	full_length	T2		env.	II
GCA_022442025.1	full_length	T2		animal	II
GCA_010044635.1	full_length	T2		food	II
GCA_004670145.1	full_length	T2		env.	II
GCA_010104335.1	full_length	T2		human	II
GCA_010008545.1	full_length	T2		food	II
GCA_004389145.1	full_length	T2		food	II
GCA_021237365.1	full_length	T2		animal	II
GCA_004641645.1	full_length	T2		food	II
GCA_004695825.1	full_length	T2		env.	II
GCA_010038025.1	full_length	T2		food	II
GCA_009425445.1	full_length	T2		human	II
GCA_004493345.1	full_length	T2		human	II
GCA_010084595.1	full_length	T2		env.	II
GCA_010096185.1	full_length	T2		human	II
GCA_010016535.1	full_length	T2		env.	II
GCA_004433305.1	full_length	T2		food	II
GCA_021092075.1	full_length	T2		animal	II
GCA_004589835.1	full_length	T2		human	II
GCA_004143285.1	full_length	T2		env.	II
GCA_004509045.1	full_length	T2		env.	II
GCA_004614755.1	full_length	T2		Unknown	II
GCA_004697165.1	full_length	T2		env.	II
GCA_010064805.1	full_length	T2		env.	II
GCA_010105175.1	full_length	T2		human	II
GCA_004656465.1	full_length	T2		human	II
GCA_010097225.1	full_length	T2		food production env.	II
GCA_003685995.1	full_length	T2		env.	II
GCA_004507205.1	full_length	T2		food	II
GCA_010019185.1	full_length	T2		env.	II
GCA_010036685.1	full_length	T2		food	II
GCA_004507165.1	full_length	T2		animal	II
GCA_004508065.1	full_length	T2		food	II
GCA_004582815.1	full_length	T2		food	II
GCA_010053765.1	full_length	T2		food	II
GCA_010055745.1	full_length	T2		food	II
GCA_008240705.1	full_length	T2		env.	II
GCA_016121815.1	full_length	T2		human	II
GCA_004436225.1	full_length	T2		food	II
GCA_008240645.1	full_length	T2		env.	II
GCA_010051365.1	full_length	T2		food	II
GCA_010053945.1	full_length	T2		food	II
GCA_004436185.1	full_length	T2		food	II
GCA_004473385.1	full_length	T2		Unknown	II
GCA_021030345.1	full_length	T2		animal	II
GCA_003676625.1	full_length	T2		env.	II
GCA_004384225.1	full_length	T2		env.	II
GCA_004449625.1	full_length	T2		Unknown	II
GCA_009487645.1	full_length	T2		human	II
GCA_004633755.1	full_length	T2		human	II
GCA_008828645.1	full_length	T2		Unknown	II
GCA_017035995.1	full_length	T2		human	II
GCA_004433105.1	full_length	T2		food	II
GCA_004503965.1	full_length	T2		food	II
GCA_009492485.1	full_length	T2		food	II
GCA_004682205.1	full_length	T2		food	II
GCA_004508005.1	full_length	T2		food	II
GCA_005245505.1	full_length	T2		food	II
GCA_009222565.1	full_length	T2		env.	II
GCA_004727265.1	full_length	T2		human	II
GCA_004744365.1	full_length	T2		food	II
GCA_004516005.1	full_length	T2		env.	II
GCA_004581575.1	full_length	T2		env.	II
GCA_005246645.1	full_length	T2		food	II
GCA_003593785.1	full_length	T2		food	II
GCA_004720665.1	full_length	T2		food	II
GCA_004582855.1	full_length	T2		food	II
GCA_004475125.1	full_length	T2		env.	II
GCA_004687625.1	full_length	T2		env.	II
GCA_004694845.1	full_length	T2		env.	II
GCA_004694805.1	full_length	T2		env.	II
GCA_004713485.1	full_length	T2		human	II
GCA_003678285.1	full_length	T2		env.	II
GCA_004405845.1	full_length	T2		env.	II
GCA_004431745.1	full_length	T2		Unknown	II
GCA_004653665.1	full_length	T2		human	II
GCA_004615375.1	full_length	T2		Unknown	II
GCA_010080895.1	full_length	T2		env.	II
GCA_009488075.1	full_length	T2		human	II
GCA_009196525.1	full_length	T2		Unknown	II
GCA_021674175.1	full_length	T2		human	II
GCA_004536065.1	full_length	T2		env.	II
GCA_010112955.1	full_length	T2		human	II
GCA_018309735.1	full_length	T2		Unknown	II
GCA_900626685.1	full_length	T2		food production env.	II
GCA_003896495.1	full_length	T2		Unknown	II
GCA_010112255.1	full_length	T2		human	II
GCA_010112475.1	full_length	T2		human	II
GCA_010112365.1	full_length	T2		human	II
GCA_010112775.1	full_length	T2		human	II
GCA_010112795.1	full_length	T2		human	II
GCA_009488305.1	full_length	T2		human	II
GCA_010112415.1	full_length	T2		human	II
GCA_010112455.1	full_length	T2		human	II
GCA_010112315.1	full_length	T2		human	II
GCA_004747605.1	full_length	T2		food	II
GCA_008287735.1	full_length	T2		env.	II
GCA_010112935.1	full_length	T2		human	II
GCA_004623855.1	full_length	T2		human	II
GCA_020496435.1	full_length	T2		Unknown	II
GCA_010112815.1	full_length	T2		human	II
GCA_015019275.1	full_length	T2		food production env.	II
GCA_010058945.1	full_length	T2		food	II
GCA_012040955.1	full_length	T2		Unknown	II
GCA_004641705.1	full_length	T2		food	II
GCA_015539605.1	full_length	T2		food	II
GCA_021235625.1	full_length	T2		natural env.	II
GCA_003683455.1	full_length	T2		env.	II
GCA_004578795.1	full_length	T2		food production env.	II
GCA_004624675.1	full_length	T2		food	II
GCA_010084735.1	full_length	T2		env.	II
GCA_009492565.1	full_length	T2		human	II
GCA_010061345.1	full_length	T2		food	II
GCA_004734945.1	full_length	T2		food	II
GCA_010070965.1	full_length	T2		env.	II
GCA_009603945.1	full_length	T2		env.	II
GCA_004705075.1	full_length	T2		human	II
GCA_004436165.1	full_length	T2		food	II
GCA_004489585.1	full_length	T2		env.	II
GCA_015219525.1	full_length	T2		Unknown	II
GCA_004727425.1	full_length	T2		human	II
GCA_004463905.1	full_length	T2		env.	II
GCA_004464545.2	full_length	T2		env.	II
GCA_008240685.1	full_length	T2		env.	II
GCA_004763645.1	full_length	T2		env.	II
GCA_014315675.1	full_length	T2		human	II
GCA_004715365.1	full_length	T2		food	II
GCA_001711995.1	full_length	T2		food	II
GCA_004751745.1	full_length	T2		food	II
GCA_004658485.1	full_length	T2		human	II
GCA_009609635.1	full_length	T2		human	II
GCA_009609695.1	full_length	T2		human	II
GCA_004419225.1	full_length	T2		food	II
GCA_010082015.1	full_length	T2		env.	II
GCA_010116595.1	full_length	T2		human	II
GCA_009607115.1	full_length	T2		human	II
GCA_004629195.1	full_length	T2		human	II
GCA_004463805.1	full_length	T2		env.	II
GCA_004463885.1	full_length	T2		env.	II
GCA_010064025.1	full_length	T2		env.	II
GCA_004507125.1	full_length	T2		animal	II
GCA_004489445.1	full_length	T2		env.	II
GCA_004408845.1	full_length	T2		env.	II
GCA_004475085.1	full_length	T2		animal	II
GCA_011072525.1	full_length	T2		Unknown	II
GCA_018921645.1	full_length	T2		human	II
GCA_010034845.1	full_length	T2		Unknown	II
GCA_010079755.1	full_length	T2		human	II
GCA_010043005.1	full_length	T2		food	II
GCA_009490345.1	full_length	T2		human	II
GCA_021537895.1	full_length	T2		food	II
GCA_009279145.1	full_length	T2		human	II
GCA_001565375.1	full_length	T2		Unknown	II
GCA_004383265.1	full_length	T2		Unknown	II
GCA_004416675.1	full_length	T2		env.	II
GCA_008285755.1	full_length	T2		env.	II
GCA_010070985.1	full_length	T2		env.	II
GCA_020623725.1	full_length	T2		Unknown	II
GCA_004381705.1	full_length	T2		env.	II
GCA_003685655.1	full_length	T2		human	II
GCA_020579105.1	full_length	T2		food	II
GCA_004624235.1	full_length	T2		env.	II
GCA_010081055.1	full_length	T2		env.	II
GCA_004455475.1	full_length	T2		human	II
GCA_003900515.2	full_length	T2		Unknown	II
GCA_015565895.1	full_length	T2		food	II
GCA_004574295.1	full_length	T2		Unknown	II
GCA_004678125.1	full_length	T2		env.	II
GCA_004405865.1	full_length	T2		env.	II
GCA_004697365.1	full_length	T2		env.	II
GCA_011680915.1	full_length	T2		natural env.	II
GCA_004670165.1	full_length	T2		env.	II
GCA_004672965.1	full_length	T2		food production env.	II
GCA_008240625.1	full_length	T2		env.	II
GCA_011652545.1	full_length	T2		natural env.	II
GCA_009426125.1	full_length	T2		human	II
GCA_004433465.1	full_length	T2		food	II
GCA_018313015.1	full_length	T2		Unknown	II
GCA_021494645.1	full_length	T2		food production env.	II
GCA_012969425.1	full_length	T2		food	II
GCA_010084555.1	full_length	T2		env.	II
GCA_009487445.1	full_length	T2		food	II
GCA_009610855.1	full_length	T2		human	II
GCA_004451805.1	full_length	T2		env.	II
GCA_004670965.1	full_length	T2		env.	II
GCA_021251005.1	full_length	T2		animal	II
GCA_004442325.1	full_length	T2		env.	II
GCA_010094605.1	full_length	T2		food	II
GCA_005247425.1	full_length	T2		feed	II
GCA_014316055.1	full_length	T2		human	II
GCA_004595555.1	full_length	T2		env.	II
GCA_004621575.1	full_length	T2		food	II
GCA_014316615.1	full_length	T2		human	II
GCA_004629555.1	full_length	T2		human	II
GCA_004678245.1	full_length	T2		env.	II
GCA_004696285.1	full_length	T2		env.	II
GCA_018972905.1	full_length	T2		food production env.	II
GCA_004456035.1	full_length	T2		human	II
GCA_009411485.1	full_length	T2		env.	II
GCA_014261365.1	full_length	T2		food production env.	II
GCA_021250745.1	full_length	T2		animal	II
GCA_010083115.1	full_length	T2		env.	II
GCA_019828855.1	full_length	T2		natural env.	II
GCA_008240555.1	full_length	T2		env.	II
GCA_010064785.1	full_length	T2		env.	II
GCA_010066385.1	full_length	T2		env.	II
GCA_004683485.2	full_length	T2		env.	II
GCA_010086955.1	full_length	T2		env.	II
GCA_004490545.1	full_length	T2		env.	II
GCA_004628955.1	full_length	T2		human	II
GCA_004761745.1	full_length	T2		food	II
GCA_004639605.1	full_length	T2		food production env.	II
GCA_017331585.1	full_length	T2		Unknown	II
GCA_003609165.1	full_length	T2		food	II
GCA_004688385.1	full_length	T2		env.	II
GCA_010065765.1	full_length	T2		env.	II
GCA_010052405.1	full_length	T2		food	II
GCA_004505105.1	full_length	T2		food	II
GCA_011655935.1	full_length	T2		natural env.	II
GCA_015020315.1	full_length	T2		food production env.	II
GCA_001826825.1	full_length	T2		Unknown	II
GCA_004413645.1	full_length	T2		env.	II
GCA_010035405.1	full_length	T2		env.	II
GCA_010085705.1	full_length	T2		env.	II
GCA_001827975.1	full_length	T2		Unknown	II
GCA_010041185.1	full_length	T2		food	II
GCA_009991045.1	full_length	T2		feed	II
GCA_004695865.1	full_length	T2		env.	II
GCA_009490285.1	full_length	T2		human	II
GCA_003680715.1	full_length	T2		human	II
GCA_010041165.1	full_length	T2		food	II
GCA_010105115.1	full_length	T2		human	II
GCA_009490325.1	full_length	T2		human	II
GCA_010075645.1	full_length	T2		human	II
GCA_000801385.1	full_length	T2		human	II
GCA_013553995.1	full_length	T2		food	II
GCA_004584015.1	full_length	T2		food	II
GCA_018104365.1	full_length	T2		food	II
GCA_004595655.1	full_length	T2		env.	II
GCA_009196345.1	full_length	T2		Unknown	II
GCA_004490525.1	full_length	T2		env.	II
GCA_004394585.1	full_length	T2		food	II
GCA_013096655.1	full_length	T2		food	II
GCA_020542845.1	full_length	T2		food	II
GCA_010118895.1	full_length	T2		human	II
GCA_010019145.1	full_length	T2		env.	II
GCA_021023495.1	full_length	T2		human	II
GCA_003679795.1	full_length	T2		human	II
GCA_004640505.1	full_length	T2		food	II
GCA_021247425.1	full_length	T2		animal	II
GCA_004717445.1	full_length	T2		human	II
GCA_004590815.1	full_length	T2		Unknown	II
GCA_014761385.1	full_length	T2		env.	II
GCA_004537725.1	full_length	T2		food	II
GCA_004578895.1	full_length	T2		food production env.	II
GCA_004424895.1	full_length	T2		human	II
GCA_004480785.1	full_length	T2		food	II
GCA_020408465.1	full_length	T2		env.	II
GCA_004475705.1	full_length	T2		Unknown	II
GCA_009425145.1	full_length	T2		human	II
GCA_010092125.1	full_length	T2		env.	II
GCA_010050245.1	full_length	T2		food	II
GCA_004422935.1	full_length	T2		food	II
GCA_004690485.1	full_length	T2		food	II
GCA_004499325.1	full_length	T2		food	II
GCA_010079025.1	full_length	T2		env.	II
GCA_018131745.1	full_length	T2		food	II
GCA_018134135.1	full_length	T2		food	II
GCA_004452845.1	full_length	T2		human	II
GCA_900627595.1	full_length	T2		food	II
GCA_004581535.1	full_length	T2		env.	II
GCA_001827745.1	full_length	T2		Unknown	II
GCA_004688425.1	full_length	T2		env.	II
GCA_001710655.1	full_length	T2		food	II
GCA_010070945.1	full_length	T2		env.	II
GCA_010366685.1	full_length	T2		env.	II
GCA_004586795.1	full_length	T2		food	II
GCA_004150645.1	full_length	T2		Unknown	II
GCA_012108235.1	full_length	T2		food	II
GCA_010087805.1	full_length	T2		Unknown	II
GCA_004671925.1	full_length	T2		env.	II
GCA_019529015.1	full_length	T2		Unknown	II
GCA_010913635.1	full_length	T2		Unknown	II
GCA_004724245.1	full_length	T2		human	II
GCA_004491425.1	full_length	T2		env.	II
GCA_022683205.1	full_length	T2		food	II
GCA_009611315.1	full_length	T2		human	II
GCA_004545485.1	full_length	T2		food	II
GCA_004451185.1	full_length	T2		env.	II
GCA_004442825.1	full_length	T2		env.	II
GCA_010080775.1	full_length	T2		env.	II
GCA_004434365.1	full_length	T2		env.	II
GCA_010105695.1	full_length	T2		human	II
GCA_004694945.1	full_length	T2		env.	II
GCA_004694045.1	full_length	T2		env.	II
GCA_004604075.1	full_length	T2		Unknown	II
GCA_004487465.1	full_length	T2		Unknown	II
GCA_004678885.1	full_length	T2		env.	II
GCA_021092415.1	full_length	T2		animal	II
GCA_010064795.1	full_length	T2		env.	II
GCA_020579715.1	full_length	T2		food	II
GCA_010064425.1	full_length	T2		env.	II
GCA_004671005.1	full_length	T2		env.	II
GCA_004451955.1	full_length	T2		env.	II
GCA_001712035.1	full_length	T2		food	II
GCA_010055025.1	full_length	T2		food	II
GCA_010081815.1	full_length	T2		env.	II
GCA_010113155.1	full_length	T2		human	II
GCA_004383245.1	full_length	T2		human	II
GCA_018386825.1	full_length	T2		human	II
GCA_004456975.1	full_length	T2		env.	II
GCA_010079595.1	full_length	T2		Unknown	II
GCA_004527385.1	full_length	T2		human	II
GCA_004474065.1	full_length	T2		env.	II
GCA_004623355.1	full_length	T2		env.	II
GCA_004490445.1	full_length	T2		env.	II
GCA_010017265.1	full_length	T2		env.	II
GCA_004612015.1	full_length	T2		human	II
GCA_004597855.1	full_length	T2		env.	II
GCA_004614435.1	full_length	T2		food	II
GCA_004434745.1	full_length	T2		env.	II
GCA_015014435.1	full_length	T2		food production env.	II
GCA_004697725.1	full_length	T2		env.	II
GCA_010058705.1	full_length	T2		food	II
GCA_022692925.1	full_length	T2		human	II
GCA_004595815.1	full_length	T2		env.	II
GCA_004617255.1	full_length	T2		Unknown	II
GCA_004711565.1	full_length	T2		food	II
GCA_010018025.1	full_length	T2		env.	II
GCA_004671825.1	full_length	T2		food production env.	II
GCA_004504775.1	full_length	T2		food	II
GCA_004604655.1	full_length	T2		env.	II
GCA_004487475.1	full_length	T2		Unknown	II
GCA_013543375.1	full_length	T2		human	II
GCA_005925795.1	full_length	T2		env.	II
GCA_010055375.1	full_length	T2		food	II
GCA_004732245.1	full_length	T2		food	II
GCA_004537925.1	full_length	T2		human	II
GCA_004442865.1	full_length	T2		env.	II
GCA_004633155.1	full_length	T2		human	II
GCA_004603595.1	full_length	T2		Unknown	II
GCA_004431965.1	full_length	T2		env.	II
GCA_010082715.1	full_length	T2		env.	II
GCA_022460415.1	full_length	T2		food	II
GCA_004695385.1	full_length	T2		env.	II
GCA_004763765.1	full_length	T2		Unknown	II
GCA_012282105.1	full_length	T2		food	II
GCA_020803875.1	full_length	T2		Unknown	II
GCA_012108455.1	full_length	T2		food	II
GCA_009492785.1	full_length	T2		human	II
GCA_004626955.1	full_length	T2		env.	II
GCA_004604735.1	full_length	T2		env.	II
GCA_010050905.1	full_length	T2		food	II
GCA_004445365.1	full_length	T2		env.	II
GCA_004436945.1	full_length	T2		food	II
GCA_004385205.1	full_length	T2		env.	II
GCA_004666495.1	full_length	T2		env.	II
GCA_004697065.1	full_length	T2		env.	II
GCA_012040975.1	full_length	T2		Unknown	II
GCA_003608175.1	full_length	T2		food	II
GCA_004428135.1	full_length	T2		env.	II
GCA_012370015.1	full_length	T2		Unknown	II
GCA_015015785.1	full_length	T2		food production env.	II
GCA_002487935.1	full_length	T2		env.	II
GCA_004467785.1	full_length	T2		env.	II
GCA_004628215.1	full_length	T2		food	II
GCA_010087075.1	full_length	T2		env.	II
GCA_021247145.1	full_length	T2		Unknown	II
GCA_004669865.1	full_length	T2		env.	II
GCA_021406955.1	full_length	T2		natural env.	II
GCA_004445105.1	full_length	T2		food production env.	II
GCA_004545665.1	full_length	T2		food	II
GCA_004445385.1	full_length	T2		env.	II
GCA_010040125.1	full_length	T2		food	II
GCA_021407205.1	full_length	T2		natural env.	II
GCA_004622595.1	full_length	T2		env.	II
GCA_015015715.1	full_length	T2		food production env.	II
GCA_017374595.1	full_length	T2		human	II
GCA_019075165.1	full_length	T2		animal	II
GCA_004473505.1	full_length	T2		Unknown	II
GCA_004752385.1	full_length	T2		food	II
GCA_004413465.1	full_length	T2		env.	II
GCA_004434765.1	full_length	T2		env.	II
GCA_012108415.1	full_length	T2		food	II
GCA_020804115.1	full_length	T2		Unknown	II
GCA_013380305.1	full_length	T2		animal	II
GCA_022584255.1	full_length	T2		human	II
GCA_004587455.1	full_length	T2		env.	II
GCA_004752295.1	full_length	T2		food	II
GCA_020804345.1	full_length	T2		Unknown	II
GCA_021673175.1	full_length	T2		human	II
GCA_018876775.1	full_length	T2		Unknown	II
GCA_010041485.1	full_length	T2		food	II
GCA_012040915.1	full_length	T2		Unknown	II
GCA_004631155.1	full_length	T2		food	II
GCA_013380295.1	full_length	T2		food	II
GCA_010085395.1	full_length	T2		env.	II
GCA_015014615.1	full_length	T2		food production env.	II
GCA_004581555.1	full_length	T2		env.	II
GCA_020568985.1	full_length	T2		food	II
GCA_010078465.1	full_length	T2		env.	II
GCA_001711625.1	full_length	T2		food	II
GCA_004623615.1	full_length	T2		env.	II
GCA_004697805.1	full_length	T2		env.	II
GCA_010066305.1	full_length	T2		env.	II
GCA_020804175.1	full_length	T2		Unknown	II
GCA_010069205.1	full_length	T2		human	II
GCA_021097665.1	full_length	T2		food	II
GCA_004726185.1	full_length	T2		env.	II
GCA_010063945.1	full_length	T2		env.	II
GCA_009608575.1	full_length	T2		human	II
GCA_010019405.1	full_length	T2		env.	II
GCA_015892385.1	full_length	T2		Unknown	II
GCA_010099255.1	full_length	T2		human	II
GCA_009449265.1	full_length	T2		human	II
GCA_014311775.1	full_length	T2		human	II
GCA_004724025.1	full_length	T2		food	II
GCA_010080915.1	full_length	T2		env.	II
GCA_004733945.1	full_length	T2		food	II
GCA_019400625.1	full_length	T2		food	II
GCA_004736505.1	full_length	T2		food	II
GCA_004717645.1	full_length	T2		human	II
GCA_021673335.1	full_length	T2		human	II
GCA_003045285.1	full_length	T2		human	II
GCA_003045585.1	full_length	T2		human	II
GCA_004436405.1	full_length	T2		food	II
GCA_010064905.1	full_length	T2		env.	II
GCA_010035145.1	full_length	T2		env.	II
GCA_009274165.1	full_length	T2		human	II
GCA_009603985.1	full_length	T2		food	II
GCA_010070325.1	full_length	T2		human	II
GCA_004442445.1	full_length	T2		env.	II
GCA_004441645.1	full_length	T2		human	II
GCA_010065745.1	full_length	T2		env.	II
GCA_010042965.1	full_length	T2		food	II
GCA_004666655.1	full_length	T2		env.	II
GCA_004442385.1	full_length	T2		env.	II
GCA_004695725.1	full_length	T2		env.	II
GCA_004475185.1	full_length	T2		env.	II
GCA_004397225.1	full_length	T2		env.	II
GCA_004686565.1	full_length	T2		human	II
GCA_001711815.1	full_length	T2		food	II
GCA_900026955.1	full_length	T2		human	II
GCA_010066885.1	full_length	T2		human	II
GCA_003682575.1	full_length	T2		Unknown	II
GCA_018926795.1	full_length	T2		human	II
GCA_004393565.1	full_length	T2		food	II
GCA_022460815.1	full_length	T2		food	II
GCA_009755545.1	full_length	T2		human	II
GCA_004456715.1	full_length	T2		env.	II
GCA_004738445.1	full_length	T2		food	II
GCA_004726825.1	full_length	T2		human	II
GCA_004489215.1	full_length	T2		env.	II
GCA_009488415.1	full_length	T2		human	II
GCA_004461365.1	full_length	T2		food	II
GCA_004697285.1	full_length	T2		env.	II
GCA_010087635.1	full_length	T2		env.	II
GCA_010070765.1	full_length	T2		env.	II
GCA_004426415.1	full_length	T2		human	II
GCA_004595735.1	full_length	T2		env.	II
GCA_004694865.1	full_length	T2		env.	II
GCA_010067485.1	full_length	T2		human	II
GCA_004705585.1	full_length	T2		human	II
GCA_010019325.1	full_length	T2		env.	II
GCA_002445865.1	full_length	T2		food	II
GCA_014269515.1	full_length	T2		natural env.	II
GCA_010116195.1	full_length	T2		human	II
GCA_004438445.1	full_length	T2		food	II
GCA_004490485.1	full_length	T2		env.	II
GCA_003593685.1	full_length	T2		food	II
GCA_010092265.1	full_length	T2		env.	II
GCA_010044105.1	full_length	T2		food	II
GCA_004728225.1	full_length	T2		food	II
GCA_018336695.1	full_length	T2		env.	II
GCA_010118675.1	full_length	T2		human	II
GCA_010112275.1	full_length	T2		human	II
GCA_004429695.1	full_length	T2		human	II
GCA_004397265.1	full_length	T2		env.	II
GCA_010017925.1	full_length	T2		env.	II
GCA_004681305.1	full_length	T2		human	II
GCA_015696825.1	full_length	T2		food	II
GCA_004416745.1	full_length	T2		food	II
GCA_013383355.1	full_length	T2		human	II
GCA_010035245.1	full_length	T2		env.	II
GCA_001710485.1	full_length	T2		food	II
GCA_005523515.1	full_length	T2		Unknown	II
GCA_010082155.1	full_length	T2		env.	II
GCA_009411445.1	full_length	T2		env.	II
GCA_022460145.1	full_length	T2		food	II
GCA_021037725.1	full_length	T2		food	II
GCA_004659525.1	full_length	T2		env.	II
GCA_022460075.1	full_length	T2		food	II
GCA_004467685.1	full_length	T2		Unknown	II
GCA_004461625.1	full_length	T2		env.	II
GCA_019864745.1	full_length	T2		human	II
GCA_019870385.1	full_length	T2		human	II
GCA_010057705.1	full_length	T2		food	II
GCA_022462685.1	full_length	T2		human	II
GCA_022461285.1	full_length	T2		env.	II
GCA_015017375.1	full_length	T2		food production env.	II
GCA_004448405.1	full_length	T2		env.	II
GCA_010065445.1	full_length	T2		env.	II
GCA_010042585.1	full_length	T2		food	II
GCA_010112875.1	full_length	T2		human	II
GCA_010112855.1	full_length	T2		human	II
GCA_010065415.1	full_length	T2		env.	II
GCA_010072625.1	full_length	T2		food	II
GCA_004613955.1	full_length	T2		env.	II
GCA_016596835.1	full_length	T2		food	II
GCA_020086795.1	full_length	T2		food	II
GCA_005247565.1	full_length	T2		food	II
GCA_012969475.1	full_length	T2		food	II
GCA_022460915.1	full_length	T2		human	II
GCA_004489565.1	full_length	T2		env.	II
GCA_009488865.1	full_length	T2		human	II
GCA_022691945.1	full_length	T2		human	II
GCA_013383445.1	full_length	T2		human	II
GCA_013096675.1	full_length	T2		food	II
GCA_004695025.1	full_length	T2		env.	II
GCA_001752055.1	full_length	T2		human	II
GCA_015015165.1	full_length	T2		natural env.	II
GCA_004695345.1	full_length	T2		env.	II
GCA_022441365.1	full_length	T2		animal	II
GCA_004482725.1	full_length	T2		food	II
GCA_001710135.1	full_length	T2		food	II
GCA_004579565.1	full_length	T2		human	II
GCA_004422975.1	full_length	T2		food production env.	II
GCA_004660605.1	full_length	T2		env.	II
GCA_022462295.1	full_length	T2		food	II
GCA_004592175.1	full_length	T2		human	II
GCA_004437845.1	full_length	T2		env.	II
GCA_004597065.1	full_length	T2		env.	II
GCA_020804055.1	full_length	T2		Unknown	II
GCA_010017205.1	full_length	T2		env.	II
GCA_004447485.1	full_length	T2		human	II
GCA_015533405.1	full_length	T2		food	II
GCA_010066285.1	full_length	T2		env.	II
GCA_009448425.1	full_length	T2		human	II
GCA_010013975.1	full_length	T2		food	II
GCA_010042625.1	full_length	T2		food	II
GCA_003680035.1	full_length	T2		human	II
GCA_014318315.1	full_length	T2		human	II
GCA_009424865.1	full_length	T2		human	II
GCA_022461405.1	full_length	T2		env.	II
GCA_010115455.1	full_length	T2		human	II
GCA_010044765.1	full_length	T2		food	II
GCA_019075125.1	full_length	T2		natural env.	II
GCA_004142945.1	full_length	T2		env.	II
GCA_003683515.1	full_length	T2		human	II
GCA_015540545.1	full_length	T2		food	II
GCA_010055265.1	full_length	T2		food	II
GCA_021039175.1	full_length	T2		animal	II
GCA_004696825.1	full_length	T2		food	II
GCA_004758285.1	full_length	T2		food	II
GCA_004595715.1	full_length	T2		env.	II
GCA_004446685.1	full_length	T2		food	II
GCA_004142905.1	full_length	T2		env.	II
GCA_009426565.1	full_length	T2		human	II
GCA_004665535.1	full_length	T2		human	II
GCA_004501525.1	full_length	T2		food	II
GCA_010080635.1	full_length	T2		env.	II
GCA_004694245.1	full_length	T2		env.	II
GCA_004461125.1	full_length	T2		human	II
GCA_004481965.1	full_length	T2		env.	II
GCA_004435425.1	full_length	T2		food	II
GCA_022461865.1	full_length	T2		food	II
GCA_004694965.1	full_length	T2		env.	II
GCA_009488745.1	full_length	T2		human	II
GCA_010112915.1	full_length	T2		human	II
GCA_010112395.1	full_length	T2		human	II
GCA_010112355.1	full_length	T2		human	II
GCA_010118035.1	full_length	T2		human	II
GCA_004694745.1	full_length	T2		env.	II
GCA_004694925.1	full_length	T2		env.	II
GCA_004581515.1	full_length	T2		env.	II
GCA_004659965.1	full_length	T2		food	II
GCA_009411225.1	full_length	T2		env.	II
GCA_004689245.1	full_length	T2		env.	II
GCA_004708255.1	full_length	T2		env.	II
GCA_010035005.1	full_length	T2		env.	II
GCA_004729325.1	full_length	T2		human	II
GCA_009422125.1	full_length	T2		human	II
GCA_004687945.1	full_length	T2		Unknown	II
GCA_011498665.1	full_length	T2		Unknown	II
GCA_010050525.1	full_length	T2		food	II
GCA_004434785.1	full_length	T2		env.	II
GCA_004541805.1	full_length	T2		food	II
GCA_022684195.1	full_length	T2		food	II
GCA_014318865.1	full_length	T2		human	II
GCA_021548795.1	full_length	T2		food	II
GCA_022461395.1	full_length	T2		env.	II
GCA_001466015.1	full_length	T2		human	II
GCA_022459365.1	full_length	T2		env.	II
GCA_010117995.1	full_length	T2		human	II
GCA_014312875.1	full_length	T2		human	II
GCA_004589275.1	full_length	T2		food production env.	II
GCA_010086855.1	full_length	T2		env.	II
GCA_004574735.1	full_length	T2		Unknown	II
GCA_004648265.1	full_length	T2		food production env.	II
GCA_004476065.1	full_length	T2		env.	II
GCA_004442225.1	full_length	T2		Unknown	II
GCA_004681325.1	full_length	T2		human	II
GCA_004387625.1	full_length	T2		env.	II
GCA_010080795.1	full_length	T2		Unknown	II
GCA_018859765.1	full_length	T2		human	II
GCA_004439325.1	full_length	T2		food	II
GCA_022460595.1	full_length	T2		food	II
GCA_004470925.1	full_length	T2		animal	II
GCA_022460775.1	full_length	T2		food	II
GCA_022459605.1	full_length	T2		env.	II
GCA_022462475.1	full_length	T2		human	II
GCA_021198345.1	full_length	T2		animal	II
GCA_902838455.1	full_length	T2		Unknown	II
GCA_004686245.1	full_length	T2		food	II
GCA_010064565.1	full_length	T2		env.	II
GCA_009426345.1	full_length	T2		human	II
GCA_003681455.1	full_length	T2		human	II
GCA_004382485.1	full_length	T2		food	II
GCA_018534985.1	full_length	T2		env.	II
GCA_017022575.1	full_length	T2		env.	II
GCA_017912575.1	full_length	T2		food production env.	II
GCA_010054595.1	full_length	T2		food	II
GCA_022460325.1	full_length	T2		food	II
GCA_004392505.1	full_length	T2		food	II
GCA_021281885.1	full_length	T2		food	II
GCA_010054085.1	full_length	T2		food	II
GCA_010064135.1	full_length	T2		env.	II
GCA_004722905.1	full_length	T2		food	II
GCA_004581495.1	full_length	T2		env.	II
GCA_015016355.1	full_length	T2		food production env.	II
GCA_021237785.1	full_length	T2		animal	II
GCA_010044725.1	full_length	T2		food	II
GCA_004434025.1	full_length	T2		env.	II
GCA_010034795.1	full_length	T2		Unknown	II
GCA_011680015.1	full_length	T2		human	II
GCA_004505305.1	full_length	T2		food	II
GCA_004422875.1	full_length	T2		food	II
GCA_004431885.1	full_length	T2		Unknown	II
GCA_011700095.1	full_length	T2		human	II
GCA_009448665.1	full_length	T2		human	II
GCA_015314865.1	full_length	T2		human	II
GCA_010041305.1	full_length	T2		food	II
GCA_004601215.1	full_length	T2		env.	II
GCA_009604025.1	full_length	T2		food	II
GCA_022388085.1	full_length	T2		env.	II
GCA_008240665.1	full_length	T2		env.	II
GCA_013489005.1	full_length	T2		env.	II
GCA_004694985.1	full_length	T2		env.	II
GCA_022460115.1	full_length	T2		food	II
GCA_022461235.1	full_length	T2		env.	II
GCA_009421025.1	full_length	T2		human	II
GCA_022459715.1	full_length	T2		env.	II
GCA_004660815.1	full_length	T2		env.	II
GCA_010065665.1	full_length	T2		env.	II
GCA_004685405.1	full_length	T2		env.	II
GCA_004685845.1	full_length	T2		env.	II
GCA_004420825.1	full_length	T2		food	II
GCA_004476505.1	full_length	T2		env.	II
GCA_004666695.1	full_length	T2		env.	II
GCA_004671025.1	full_length	T2		env.	II
GCA_010070865.1	full_length	T2		env.	II
GCA_021024095.1	full_length	T2		human	II
GCA_020086845.1	full_length	T2		food	II
GCA_011769485.1	full_length	T2		human	II
GCA_004392525.1	full_length	T2		food	II
GCA_004640825.1	full_length	T2		food	II
GCA_004697685.1	full_length	T2		env.	II
GCA_010107215.1	full_length	T2		human	II
GCA_001709805.1	full_length	T2		food production env.	II
GCA_004398325.1	full_length	T2		food	II
GCA_014320155.1	full_length	T2		human	II
GCA_004489385.1	full_length	T2		env.	II
GCA_004405925.1	full_length	T2		food	II
GCA_022459795.1	full_length	T2		env.	II
GCA_005247485.1	full_length	T2		food	II
GCA_009446385.1	full_length	T2		human	II
GCA_003593305.1	full_length	T2		food	II
GCA_008859405.1	full_length	T2		Unknown	II
GCA_010017085.1	full_length	T2		env.	II
GCA_004399445.1	full_length	T2		env.	II
GCA_004695785.1	full_length	T2		env.	II
GCA_004678905.1	full_length	T2		env.	II
GCA_009278065.1	full_length	T2		human	II
GCA_001711525.1	full_length	T2		food	II
GCA_010066085.1	full_length	T2		Unknown	II
GCA_010118235.1	full_length	T2		human	II
GCA_003679095.1	full_length	T2		Unknown	II
GCA_015018975.1	full_length	T2		food production env.	II
GCA_004505345.1	full_length	T2		food	II
GCA_010084135.1	full_length	T2		env.	II
GCA_010041085.1	full_length	T2		food	II
GCA_004468865.1	full_length	T2		Unknown	II
GCA_010065985.1	full_length	T2		env.	II
GCA_004643285.1	full_length	T2		human	II
GCA_004603435.1	full_length	T2		env.	II
GCA_004633915.1	full_length	T2		Unknown	II
GCA_022460955.1	full_length	T2		human	II
GCA_019815455.1	full_length	T2		natural env.	II
GCA_004425765.1	full_length	T2		env.	II
GCA_019820305.1	full_length	T2		natural env.	II
GCA_009412025.1	full_length	T2		env.	II
GCA_004638145.1	full_length	T2		food	II
GCA_004641345.1	full_length	T2		env.	II
GCA_021236145.1	full_length	T2		animal	II
GCA_004489505.1	full_length	T2		env.	II
GCA_004759925.1	full_length	T2		env.	II
GCA_004408005.1	full_length	T2		Unknown	II
GCA_003685935.1	full_length	T2		env.	II
GCA_004629235.1	full_length	T2		human	II
GCA_004406645.1	full_length	T2		env.	II
GCA_019827365.1	full_length	T2		natural env.	II
GCA_004498685.1	full_length	T2		human	II
GCA_011501925.1	full_length	T2		Unknown	II
GCA_010109995.1	full_length	T2		feed	II
GCA_001827645.1	full_length	T2		Unknown	II
GCA_004483145.1	full_length	T2		food	II
GCA_004707015.1	full_length	T2		Unknown	II
GCA_009611355.1	full_length	T2		human	II
GCA_021406915.1	full_length	T2		natural env.	II
GCA_004678985.1	full_length	T2		env.	II
GCA_017913555.1	full_length	T2		food production env.	II
GCA_022461655.1	full_length	T2		food	II
GCA_004551065.1	full_length	T2		food	II
GCA_022459615.1	full_length	T2		env.	II
GCA_010043225.1	full_length	T2		food	II
GCA_004463845.1	full_length	T2		env.	II
GCA_004501885.1	full_length	T2		food	II
GCA_004723145.1	full_length	T2		human	II
GCA_020021055.1	full_length	T2		food	II
GCA_004596855.1	full_length	T2		env.	II
GCA_004439225.1	full_length	T2		food	II
GCA_010084355.1	full_length	T2		env.	II
GCA_022461535.1	full_length	T2		food	II
GCA_011068795.1	full_length	T2		human	II
GCA_012321865.1	full_length	T2		Unknown	II
GCA_009008235.1	full_length	T2		food	II
GCA_004688645.1	full_length	T2		env.	II
GCA_004611415.1	full_length	T2		human	II
GCA_009274125.1	full_length	T2		human	II
GCA_004436205.1	full_length	T2		food	II
GCA_014304655.1	full_length	T2		food	II
GCA_010036725.1	full_length	T2		food	II
GCA_010079675.1	full_length	T2		env.	II
GCA_019881705.1	full_length	T2		env.	II
GCA_004510385.1	full_length	T2		env.	II
GCA_021067225.1	full_length	T2		animal	II
GCA_003643625.1	full_length	T2		env.	II
GCA_004611835.1	full_length	T2		Unknown	II
GCA_004415745.1	full_length	T2		Unknown	II
GCA_004614715.1	full_length	T2		food	II
GCA_004396245.1	full_length	T2		env.	II
GCA_004648625.1	full_length	T2		human	II
GCA_004398725.1	full_length	T2		food	II
GCA_011769535.1	full_length	T2		human	II
GCA_009222685.1	full_length	T2		env.	II
GCA_009607655.1	full_length	T2		human	II
GCA_004604675.1	full_length	T2		env.	II
GCA_019815725.1	full_length	T2		natural env.	II
GCA_018336735.1	full_length	T2		env.	II
GCA_009487205.1	full_length	T2		human	II
GCA_010064605.1	full_length	T2		env.	II
GCA_004622315.1	full_length	T2		Unknown	II
GCA_004487425.1	full_length	T2		Unknown	II
GCA_010112435.1	full_length	T2		human	II
GCA_010118655.1	full_length	T2		human	II
GCA_010070925.1	full_length	T2		env.	II
GCA_010037385.1	full_length	T2		food	II
GCA_018132005.1	full_length	T2		human	II
GCA_010016625.1	full_length	T2		env.	II
GCA_010044525.1	full_length	T2		food	II
GCA_004483045.1	full_length	T2		human	II
GCA_004501245.1	full_length	T2		env.	II
GCA_004383495.1	full_length	T2		human	II
GCA_009607415.1	full_length	T2		human	II
GCA_009490265.1	full_length	T2		human	II
GCA_021037685.1	full_length	T2		food	II
GCA_009424605.1	full_length	T2		human	II
[truncated: 44,923 more rows]

## Sheet: S Table 2
Supplementary Table 2 Number of strains for each amino acid at each locus
Amino acid site	Conservation of sites	A	B	C	D	E	F	G	H	I	J	K	L	M	N	O	P	Q	R	S	T	U	V	W	X	Y	Z
1	Totally conserved	0	0	0	0	0	0	0	0	0	0	0	0	46773	0	0	0	0	0	0	0	0	0	0	0	0	0
2	Totally conserved	0	0	0	0	0	0	0	0	0	0	0	0	0	0	0	46773	0	0	0	0	0	0	0	0	0	0
3	Totally conserved	0	0	0	0	0	0	0	0	0	0	46773	0	0	0	0	0	0	0	0	0	0	0	0	0	0	0
4	Totally conserved	0	0	0	0	0	0	0	0	0	0	0	0	0	0	0	0	0	0	0	0	0	46773	0	0	0	0
5	Totally conserved	0	0	0	0	0	0	0	0	0	0	0	0	0	0	0	0	0	0	46773	0	0	0	0	0	0	0
6	Totally conserved	0	0	0	0	0	0	0	0	0	0	0	0	0	0	0	0	46773	0	0	0	0	0	0	0	0	0
7	Totally conserved	0	0	0	0	0	0	0	0	0	0	0	0	0	0	0	46773	0	0	0	0	0	0	0	0	0	0
8	Totally conserved	0	0	0	46773	0	0	0	0	0	0	0	0	0	0	0	0	0	0	0	0	0	0	0	0	0	0
9	Totally conserved	0	0	0	0	0	0	0	0	0	0	46773	0	0	0	0	0	0	0	0	0	0	0	0	0	0	0
10	Variant	0	0	0	1	46772	0	0	0	0	0	0	0	0	0	0	0	0	0	0	0	0	0	0	0	0	0
11	Totally conserved	46773	0	0	0	0	0	0	0	0	0	0	0	0	0	0	0	0	0	0	0	0	0	0	0	0	0
12	Totally conserved	0	0	0	0	0	0	0	0	0	0	46773	0	0	0	0	0	0	0	0	0	0	0	0	0	0	0
13	Totally conserved	0	0	0	0	46773	0	0	0	0	0	0	0	0	0	0	0	0	0	0	0	0	0	0	0	0	0
14	Totally conserved	0	0	0	0	0	0	0	0	0	0	46773	0	0	0	0	0	0	0	0	0	0	0	0	0	0	0
15	Variant	0	0	0	0	0	0	0	0	249	0	0	0	0	0	0	0	0	0	0	0	0	46524	0	0	0	0
16	Totally conserved	0	0	0	0	0	0	0	0	0	0	0	0	0	0	0	0	0	0	0	0	0	0	0	0	46773	0
17	Totally conserved	0	0	0	0	0	0	0	0	46773	0	0	0	0	0	0	0	0	0	0	0	0	0	0	0	0	0
18	Variant	0	0	0	0	0	0	1	0	0	0	0	0	0	0	0	0	0	0	0	0	0	0	46772	0	0	0
19	Totally conserved	0	0	0	0	0	0	0	0	46773	0	0	0	0	0	0	0	0	0	0	0	0	0	0	0	0	0
20	Variant	46397	0	0	376	0	0	0	0	0	0	0	0	0	0	0	0	0	0	0	0	0	0	0	0	0	0
21	Variant	46772	0	0	0	0	0	0	0	0	0	0	0	0	0	0	0	0	0	0	1	0	0	0	0	0	0
22	Variant	0	0	0	0	0	0	0	7	0	0	0	0	0	0	0	0	0	0	0	0	0	0	0	0	46766	0
23	Totally conserved	0	0	0	0	0	0	0	0	0	0	0	0	0	0	0	0	46773	0	0	0	0	0	0	0	0	0
24	Totally conserved	0	0	0	0	46773	0	0	0	0	0	0	0	0	0	0	0	0	0	0	0	0	0	0	0	0	0
25	Totally conserved	0	0	0	0	0	0	0	0	0	0	0	0	0	46773	0	0	0	0	0	0	0	0	0	0	0	0
26	Variant	0	0	0	0	0	0	46772	0	0	0	0	0	0	0	0	0	0	1	0	0	0	0	0	0	0	0
27	Variant	0	0	0	46748	0	0	0	0	0	0	0	0	0	25	0	0	0	0	0	0	0	0	0	0	0	0
28	Variant	0	0	0	0	94	0	0	0	0	0	0	0	0	0	0	0	46679	0	0	0	0	0	0	0	0	0
29	Totally conserved	0	0	0	46773	0	0	0	0	0	0	0	0	0	0	0	0	0	0	0	0	0	0	0	0	0	0
30	Variant	46772	0	0	1	0	0	0	0	0	0	0	0	0	0	0	0	0	0	0	0	0	0	0	0	0	0
31	Variant	0	0	0	0	0	0	0	0	0	0	0	0	0	0	0	0	46771	2	0	0	0	0	0	0	0	0
32	Totally conserved	0	0	0	0	0	0	0	0	0	0	0	0	0	0	0	0	0	0	0	0	0	0	0	0	46773	0
33	Totally conserved	0	0	0	0	0	0	0	0	0	0	0	0	0	46773	0	0	0	0	0	0	0	0	0	0	0	0
34	Totally conserved	0	0	0	0	0	0	0	0	0	0	0	46773	0	0	0	0	0	0	0	0	0	0	0	0	0	0
35	Totally conserved	0	0	0	0	0	0	0	0	0	0	0	0	0	0	0	0	0	0	0	0	0	46773	0	0	0	0
36	Variant	0	0	0	0	0	0	0	0	16	0	0	0	0	0	0	0	0	0	0	0	0	46757	0	0	0	0
37	Totally conserved	0	0	0	0	0	0	0	46773	0	0	0	0	0	0	0	0	0	0	0	0	0	0	0	0	0	0
38	Totally conserved	0	0	0	0	0	0	0	0	0	0	0	0	0	0	0	0	0	0	0	0	0	0	0	0	46773	0
39	Totally conserved	0	0	0	0	0	0	0	0	0	0	46773	0	0	0	0	0	0	0	0	0	0	0	0	0	0	0
40	Variant	0	0	0	0	0	0	0	0	0	0	2	0	0	46771	0	0	0	0	0	0	0	0	0	0	0	0
41	Totally conserved	0	0	0	0	0	0	0	0	0	0	0	46773	0	0	0	0	0	0	0	0	0	0	0	0	0	0
42	Variant	0	0	0	0	0	0	0	0	0	0	0	1	0	0	0	0	0	0	0	0	0	46772	0	0	0	0
43	Variant	2	0	0	0	46771	0	0	0	0	0	0	0	0	0	0	0	0	0	0	0	0	0	0	0	0	0
44	Totally conserved	0	0	0	0	0	0	0	0	0	0	0	0	0	0	0	0	0	0	46773	0	0	0	0	0	0	0
45	Totally conserved	0	0	0	0	0	0	0	0	46773	0	0	0	0	0	0	0	0	0	0	0	0	0	0	0	0	0
46	Variant	46771	0	0	1	0	0	0	0	0	0	0	0	0	0	0	0	0	0	0	0	0	1	0	0	0	0
47	Variant	0	0	0	0	0	0	0	5	0	0	0	0	0	0	0	0	0	46768	0	0	0	0	0	0	0	0
48	Variant	0	0	0	0	0	0	0	0	1	0	46772	0	0	0	0	0	0	0	0	0	0	0	0	0	0	0
49	Totally conserved	0	0	0	0	0	0	0	0	0	0	0	0	0	0	0	0	0	0	0	0	0	0	0	0	46773	0
50	Totally conserved	0	0	0	0	0	0	0	0	0	0	0	0	0	0	0	0	0	0	46773	0	0	0	0	0	0	0
51	Totally conserved	0	0	0	0	0	0	0	0	0	0	0	0	0	0	0	0	46773	0	0	0	0	0	0	0	0	0
52	Totally conserved	0	0	0	0	0	0	46773	0	0	0	0	0	0	0	0	0	0	0	0	0	0	0	0	0	0	0
53	Totally conserved	0	0	0	0	0	0	0	0	0	0	46773	0	0	0	0	0	0	0	0	0	0	0	0	0	0	0
54	Variant	0	0	0	0	0	0	0	0	0	0	0	0	0	0	0	0	0	0	46772	0	0	0	0	0	1	0
55	Totally conserved	0	0	0	0	0	46773	0	0	0	0	0	0	0	0	0	0	0	0	0	0	0	0	0	0	0	0
56	Totally conserved	0	0	0	0	0	0	0	46773	0	0	0	0	0	0	0	0	0	0	0	0	0	0	0	0	0	0
57	Totally conserved	0	0	0	0	46773	0	0	0	0	0	0	0	0	0	0	0	0	0	0	0	0	0	0	0	0	0
58	Variant	0	0	0	46772	0	0	0	0	0	0	0	0	0	0	0	0	0	0	0	0	0	0	0	0	1	0
59	Totally conserved	0	0	0	0	0	0	0	0	0	0	0	46773	0	0	0	0	0	0	0	0	0	0	0	0	0	0
60	Variant	0	0	0	0	0	0	0	0	2	0	0	0	0	0	0	0	0	0	0	0	0	46771	0	0	0	0
61	Variant	0	0	0	0	0	0	0	0	0	0	2	0	0	0	0	0	46770	1	0	0	0	0	0	0	0	0
62	Totally conserved	0	0	0	0	0	0	0	0	0	0	0	0	0	0	0	0	0	0	0	0	0	46773	0	0	0	0
63	Variant	0	0	0	0	1	0	46772	0	0	0	0	0	0	0	0	0	0	0	0	0	0	0	0	0	0	0
64	Totally conserved	0	0	0	0	0	0	0	0	0	0	0	0	0	46773	0	0	0	0	0	0	0	0	0	0	0	0
65	Totally conserved	0	0	0	0	0	0	0	0	46773	0	0	0	0	0	0	0	0	0	0	0	0	0	0	0	0	0
66	Variant	0	0	0	1	0	0	46772	0	0	0	0	0	0	0	0	0	0	0	0	0	0	0	0	0	0	0
67	Variant	0	0	0	0	0	0	0	0	1	0	0	46772	0	0	0	0	0	0	0	0	0	0	0	0	0	0
68	Variant	0	0	0	0	0	0	0	0	0	0	0	46772	0	0	0	1	0	0	0	0	0	0	0	0	0	0
69	Totally conserved	0	0	0	0	0	0	46773	0	0	0	0	0	0	0	0	0	0	0	0	0	0	0	0	0	0	0
70	Variant	46672	0	0	0	0	0	0	0	0	0	0	0	0	0	0	0	0	0	99	2	0	0	0	0	0	0
71	Totally conserved	0	0	0	0	0	0	0	0	46773	0	0	0	0	0	0	0	0	0	0	0	0	0	0	0	0	0
72	Totally conserved	0	0	0	0	0	0	0	0	0	0	0	0	0	0	0	0	0	46773	0	0	0	0	0	0	0	0
73	Variant	0	0	0	0	0	0	0	0	0	0	0	0	0	0	0	0	0	46772	1	0	0	0	0	0	0	0
74	Totally conserved	0	0	0	0	0	0	0	0	0	0	0	0	0	0	0	0	0	0	0	0	0	0	0	0	46773	0
75	Totally conserved	0	0	0	46773	0	0	0	0	0	0	0	0	0	0	0	0	0	0	0	0	0	0	0	0	0	0
76	Totally conserved	46773	0	0	0	0	0	0	0	0	0	0	0	0	0	0	0	0	0	0	0	0	0	0	0	0	0
77	Totally conserved	0	0	0	0	0	0	0	0	0	0	0	0	0	0	0	0	0	0	0	46773	0	0	0	0	0	0
78	Totally conserved	0	0	0	0	0	46773	0	0	0	0	0	0	0	0	0	0	0	0	0	0	0	0	0	0	0	0
79	Totally conserved	0	0	0	0	0	0	46773	0	0	0	0	0	0	0	0	0	0	0	0	0	0	0	0	0	0	0
80	Totally conserved	0	0	0	0	0	0	0	0	0	0	46773	0	0	0	0	0	0	0	0	0	0	0	0	0	0	0
81	Totally conserved	0	0	0	0	0	0	0	0	0	0	0	0	0	0	0	0	0	0	46773	0	0	0	0	0	0	0
82	Totally conserved	0	0	0	0	0	46773	0	0	0	0	0	0	0	0	0	0	0	0	0	0	0	0	0	0	0	0
83	Variant	0	0	0	1	46772	0	0	0	0	0	0	0	0	0	0	0	0	0	0	0	0	0	0	0	0	0
84	Totally conserved	46773	0	0	0	0	0	0	0	0	0	0	0	0	0	0	0	0	0	0	0	0	0	0	0	0	0
85	Variant	0	0	0	0	0	46772	0	0	0	0	0	0	0	0	0	0	0	0	0	0	0	0	0	0	1	0
86	Variant	46772	0	0	0	0	0	0	0	0	0	0	0	0	0	0	0	0	0	0	1	0	0	0	0	0	0
87	Variant	0	0	0	0	0	0	0	0	1	0	0	0	0	0	0	0	0	0	0	0	0	46772	0	0	0	0
88	Variant	0	0	0	0	0	0	0	0	0	0	0	0	0	0	0	46772	0	0	0	1	0	0	0	0	0	0
89	Totally conserved	0	0	0	0	0	0	0	0	0	0	0	0	0	0	0	0	0	0	0	46773	0	0	0	0	0	0
90	Totally conserved	0	0	0	0	0	0	0	0	46773	0	0	0	0	0	0	0	0	0	0	0	0	0	0	0	0	0
91	Totally conserved	0	0	0	0	0	0	0	0	0	0	0	0	0	0	0	0	0	0	0	0	0	46773	0	0	0	0
92	Variant	0	0	1	0	0	0	46771	0	0	0	0	0	0	0	0	0	0	0	0	0	0	1	0	0	0	0
93	Totally conserved	0	0	0	0	46773	0	0	0	0	0	0	0	0	0	0	0	0	0	0	0	0	0	0	0	0	0
94	Variant	0	0	0	0	0	0	0	0	46772	0	0	0	0	0	0	0	0	0	0	0	0	1	0	0	0	0
95	Totally conserved	0	0	0	0	0	0	0	0	0	0	46773	0	0	0	0	0	0	0	0	0	0	0	0	0	0	0
96	Totally conserved	0	0	0	0	0	0	0	0	0	0	0	0	0	0	0	0	0	46773	0	0	0	0	0	0	0	0
97	Totally conserved	0	0	0	0	0	46773	0	0	0	0	0	0	0	0	0	0	0	0	0	0	0	0	0	0	0	0
98	Totally conserved	0	0	0	0	0	0	0	0	0	0	0	46773	0	0	0	0	0	0	0	0	0	0	0	0	0	0
99	Totally conserved	0	0	0	0	0	0	0	0	0	0	0	0	0	0	0	0	0	46773	0	0	0	0	0	0	0	0
100	Variant	0	0	0	46769	0	0	0	0	0	0	0	0	0	0	0	0	0	0	0	0	0	0	0	0	4	0
101	Totally conserved	0	0	0	0	0	0	0	0	0	0	46773	0	0	0	0	0	0	0	0	0	0	0	0	0	0	0
102	Totally conserved	0	0	0	0	0	0	0	0	0	0	0	0	0	0	0	0	0	0	0	46773	0	0	0	0	0	0
103	Totally conserved	0	0	0	0	0	0	0	0	0	0	0	0	0	0	0	0	0	0	0	0	0	0	46773	0	0	0
104	Totally conserved	0	0	0	0	0	0	0	0	0	0	0	0	0	0	0	0	0	0	46773	0	0	0	0	0	0	0
105	Variant	0	0	0	0	0	1	0	0	0	0	0	0	0	0	0	0	0	0	0	0	0	46772	0	0	0	0
106	Variant	0	0	0	0	0	0	0	46745	0	0	0	0	0	0	0	0	28	0	0	0	0	0	0	0	0	0
107	Totally conserved	0	0	0	0	0	0	0	0	0	0	0	0	0	0	0	0	0	0	0	0	0	46773	0	0	0	0
108	Totally conserved	0	0	0	0	0	0	0	0	0	0	0	0	0	0	0	46773	0	0	0	0	0	0	0	0	0	0
109	Variant	0	0	0	0	0	0	0	1	0	0	0	1	0	0	0	0	0	46771	0	0	0	0	0	0	0	0
110	Totally conserved	0	0	0	0	0	0	0	0	0	0	0	0	0	0	0	0	0	46773	0	0	0	0	0	0	0	0
111	Totally conserved	0	0	0	0	0	0	0	0	46773	0	0	0	0	0	0	0	0	0	0	0	0	0	0	0	0	0
112	Totally conserved	0	0	0	0	0	0	0	0	0	0	46773	0	0	0	0	0	0	0	0	0	0	0	0	0	0	0
113	Variant	0	0	0	0	46772	0	0	0	0	0	1	0	0	0	0	0	0	0	0	0	0	0	0	0	0	0
114	Totally conserved	0	0	0	0	0	0	0	0	0	0	0	46773	0	0	0	0	0	0	0	0	0	0	0	0	0	0
115	Totally conserved	0	0	0	0	0	0	46773	0	0	0	0	0	0	0	0	0	0	0	0	0	0	0	0	0	0	0
116	Variant	0	0	0	0	0	0	0	0	0	0	0	0	0	0	0	46771	0	0	0	2	0	0	0	0	0	0
117	Totally conserved	0	0	0	0	0	0	0	0	0	0	46773	0	0	0	0	0	0	0	0	0	0	0	0	0	0	0
118	Totally conserved	0	0	0	0	0	0	0	0	46773	0	0	0	0	0	0	0	0	0	0	0	0	0	0	0	0	0
119	Totally conserved	0	0	0	0	0	0	0	0	0	0	46773	0	0	0	0	0	0	0	0	0	0	0	0	0	0	0
120	Totally conserved	0	0	0	0	0	0	0	0	0	0	0	0	0	46773	0	0	0	0	0	0	0	0	0	0	0	0
121	Variant	46766	0	0	1	0	0	0	0	0	0	0	0	0	0	0	0	0	0	0	0	0	6	0	0	0	0
122	Totally conserved	0	0	0	0	0	0	0	0	0	0	0	0	0	0	0	0	0	0	0	0	0	46773	0	0	0	0
123	Totally conserved	0	0	0	0	46773	0	0	0	0	0	0	0	0	0	0	0	0	0	0	0	0	0	0	0	0	0
124	Totally conserved	0	0	0	0	46773	0	0	0	0	0	0	0	0	0	0	0	0	0	0	0	0	0	0	0	0	0
125	Totally conserved	0	0	0	0	0	0	0	0	0	0	0	46773	0	0	0	0	0	0	0	0	0	0	0	0	0	0
126	Totally conserved	0	0	0	0	0	0	0	0	0	0	0	0	0	0	0	0	0	0	0	46773	0	0	0	0	0	0
127	Totally conserved	0	0	0	0	0	0	0	0	0	0	0	0	0	0	0	0	0	46773	0	0	0	0	0	0	0	0
128	Totally conserved	0	0	0	0	46773	0	0	0	0	0	0	0	0	0	0	0	0	0	0	0	0	0	0	0	0	0
129	Totally conserved	0	0	0	0	0	0	0	0	0	0	0	46773	0	0	0	0	0	0	0	0	0	0	0	0	0	0
130	Variant	0	0	0	0	0	0	0	0	0	0	1	0	0	0	0	0	46772	0	0	0	0	0	0	0	0	0
131	Variant	0	0	0	0	0	0	0	0	0	0	0	0	0	1	0	0	0	0	46772	0	0	0	0	0	0	0
132	Totally conserved	0	0	0	0	0	0	0	0	0	0	0	0	0	0	0	0	0	0	46773	0	0	0	0	0	0	0
133	Totally conserved	0	0	0	0	0	0	0	0	0	0	0	0	0	0	0	46773	0	0	0	0	0	0	0	0	0	0
134	Totally conserved	0	0	0	0	0	0	0	0	0	0	0	0	0	0	0	0	46773	0	0	0	0	0	0	0	0	0
135	Totally conserved	0	0	0	0	0	0	0	0	46773	0	0	0	0	0	0	0	0	0	0	0	0	0	0	0	0	0
136	Variant	0	0	0	0	0	0	0	0	0	0	0	0	0	1	0	0	0	1	46771	0	0	0	0	0	0	0
137	Totally conserved	0	0	0	46773	0	0	0	0	0	0	0	0	0	0	0	0	0	0	0	0	0	0	0	0	0	0
138	Totally conserved	0	0	0	0	0	0	0	0	46773	0	0	0	0	0	0	0	0	0	0	0	0	0	0	0	0	0
139	Variant	46760	0	0	0	0	0	0	0	0	0	0	0	0	0	0	0	0	0	0	13	0	0	0	0	0	0
140	Variant	0	0	0	46769	1	0	0	0	0	0	0	0	0	3	0	0	0	0	0	0	0	0	0	0	0	0
141	Totally conserved	0	0	0	0	0	46773	0	0	0	0	0	0	0	0	0	0	0	0	0	0	0	0	0	0	0	0
142	Totally conserved	0	0	0	0	0	0	0	0	46773	0	0	0	0	0	0	0	0	0	0	0	0	0	0	0	0	0
143	Variant	0	0	0	1	0	0	46772	0	0	0	0	0	0	0	0	0	0	0	0	0	0	0	0	0	0	0
144	Totally conserved	0	0	0	0	0	0	0	0	0	0	0	0	0	0	0	0	0	0	0	0	0	46773	0	0	0	0
145	Variant	0	0	0	0	0	0	0	0	0	0	0	0	1	0	0	0	0	0	0	46772	0	0	0	0	0	0
146	Variant	0	0	0	3	46769	0	0	0	0	0	0	0	0	0	0	0	1	0	0	0	0	0	0	0	0	0
147	Totally conserved	0	0	0	0	46773	0	0	0	0	0	0	0	0	0	0	0	0	0	0	0	0	0	0	0	0	0
148	Totally conserved	0	0	0	0	46773	0	0	0	0	0	0	0	0	0	0	0	0	0	0	0	0	0	0	0	0	0
149	Variant	0	0	0	1	0	0	0	0	1	0	0	0	0	0	0	0	0	0	0	0	0	46771	0	0	0	0
150	Totally conserved	0	0	0	0	0	0	0	0	0	0	0	46773	0	0	0	0	0	0	0	0	0	0	0	0	0	0
151	Totally conserved	0	0	0	0	46773	0	0	0	0	0	0	0	0	0	0	0	0	0	0	0	0	0	0	0	0	0
152	Variant	46771	0	0	0	0	0	0	0	0	0	0	0	0	0	0	0	0	0	1	1	0	0	0	0	0	0
153	Variant	0	0	0	0	0	0	0	0	0	0	0	0	46772	0	0	0	0	0	0	0	0	1	0	0	0	0
154	Totally conserved	0	0	0	0	46773	0	0	0	0	0	0	0	0	0	0	0	0	0	0	0	0	0	0	0	0	0
155	Totally conserved	0	0	0	0	0	0	0	0	0	0	0	0	46773	0	0	0	0	0	0	0	0	0	0	0	0	0
156	Variant	0	0	0	0	20	0	46753	0	0	0	0	0	0	0	0	0	0	0	0	0	0	0	0	0	0	0
157	Variant	0	0	0	0	0	0	0	0	0	0	46767	0	0	3	0	0	0	3	0	0	0	0	0	0	0	0
158	Totally conserved	0	0	0	0	0	0	0	0	0	0	0	0	0	0	0	0	0	0	46773	0	0	0	0	0	0	0
159	Totally conserved	0	0	0	0	0	0	0	0	0	0	0	0	0	0	0	0	0	0	0	0	0	0	0	0	46773	0
160	Totally conserved	0	0	0	0	0	0	0	0	0	0	0	0	0	0	0	0	46773	0	0	0	0	0	0	0	0	0
161	Totally conserved	46773	0	0	0	0	0	0	0	0	0	0	0	0	0	0	0	0	0	0	0	0	0	0	0	0	0
162	Variant	0	0	0	0	0	1	0	0	0	0	0	46772	0	0	0	0	0	0	0	0	0	0	0	0	0	0
163	Variant	0	0	0	0	0	0	0	0	0	0	0	0	0	0	0	0	0	0	46763	0	0	0	0	0	10	0
164	Totally conserved	0	0	0	0	0	0	0	0	0	0	0	0	0	0	0	0	0	0	0	0	0	46773	0	0	0	0
165	Totally conserved	0	0	0	46773	0	0	0	0	0	0	0	0	0	0	0	0	0	0	0	0	0	0	0	0	0	0
166	Totally conserved	0	0	0	0	0	0	0	46773	0	0	0	0	0	0	0	0	0	0	0	0	0	0	0	0	0	0
167	Variant	0	0	0	0	0	0	0	0	0	0	0	1	0	0	0	0	0	0	46772	0	0	0	0	0	0	0
168	Totally conserved	0	0	0	0	0	0	0	0	46773	0	0	0	0	0	0	0	0	0	0	0	0	0	0	0	0	0
169	Totally conserved	0	0	0	0	46773	0	0	0	0	0	0	0	0	0	0	0	0	0	0	0	0	0	0	0	0	0
170	Variant	46761	0	0	0	0	0	0	0	0	0	0	0	0	0	0	0	0	0	12	0	0	0	0	0	0	0
171	Totally conserved	0	0	0	46773	0	0	0	0	0	0	0	0	0	0	0	0	0	0	0	0	0	0	0	0	0	0
172	Totally conserved	0	0	0	0	0	0	0	0	0	0	0	0	0	0	0	0	0	0	46773	0	0	0	0	0	0	0
173	Variant	0	0	0	46772	0	0	0	0	0	0	0	0	0	1	0	0	0	0	0	0	0	0	0	0	0	0
174	Totally conserved	0	0	0	0	0	0	46773	0	0	0	0	0	0	0	0	0	0	0	0	0	0	0	0	0	0	0
175	Totally conserved	0	0	0	0	0	0	0	0	0	0	0	0	0	0	0	0	0	0	46773	0	0	0	0	0	0	0
176	Variant	10	0	0	0	0	0	0	0	0	0	0	0	0	0	0	0	0	0	0	46763	0	0	0	0	0	0
177	Variant	0	0	0	0	0	0	0	0	46770	0	0	0	3	0	0	0	0	0	0	0	0	0	0	0	0	0
178	Totally conserved	0	0	0	0	0	0	0	0	0	0	0	0	0	0	0	0	0	0	0	46773	0	0	0	0	0	0
179	Totally conserved	0	0	0	0	0	0	0	0	0	0	0	46773	0	0	0	0	0	0	0	0	0	0	0	0	0	0
180	Variant	0	0	0	0	0	1	0	0	0	0	0	46772	0	0	0	0	0	0	0	0	0	0	0	0	0	0
181	Totally conserved	0	0	0	46773	0	0	0	0	0	0	0	0	0	0	0	0	0	0	0	0	0	0	0	0	0	0
182	Totally conserved	0	0	0	0	0	0	0	0	0	0	0	0	0	0	0	0	0	0	0	0	0	46773	0	0	0	0
183	Variant	0	0	0	0	0	1	0	0	0	0	0	0	0	0	0	0	0	0	0	0	0	46772	0	0	0	0
184	Totally conserved	0	0	0	0	0	0	46773	0	0	0	0	0	0	0	0	0	0	0	0	0	0	0	0	0	0	0
185	Variant	0	0	0	10	0	0	46763	0	0	0	0	0	0	0	0	0	0	0	0	0	0	0	0	0	0	0
186	Variant	0	0	0	0	0	0	0	0	0	0	0	0	12	0	0	0	0	0	0	46761	0	0	0	0	0	0
187	Variant	0	0	0	46772	1	0	0	0	0	0	0	0	0	0	0	0	0	0	0	0	0	0	0	0	0	0
188	Totally conserved	0	0	0	46773	0	0	0	0	0	0	0	0	0	0	0	0	0	0	0	0	0	0	0	0	0	0
189	Totally conserved	0	0	0	0	0	0	46773	0	0	0	0	0	0	0	0	0	0	0	0	0	0	0	0	0	0	0
190	Totally conserved	0	0	0	0	0	46773	0	0	0	0	0	0	0	0	0	0	0	0	0	0	0	0	0	0	0	0
191	Variant	0	0	0	0	46772	0	1	0	0	0	0	0	0	0	0	0	0	0	0	0	0	0	0	0	0	0
192	Totally conserved	0	0	0	0	0	0	0	0	0	0	0	0	0	0	0	0	0	46773	0	0	0	0	0	0	0	0
193	Variant	1	0	0	0	0	0	0	0	0	0	0	0	1	0	0	0	0	0	0	0	0	46771	0	0	0	0
194	Totally conserved	0	0	0	0	0	0	0	0	0	0	0	0	0	46773	0	0	0	0	0	0	0	0	0	0	0	0
195	Totally conserved	0	0	0	0	0	0	0	0	0	0	0	0	0	0	0	0	46773	0	0	0	0	0	0	0	0	0
196	Totally conserved	0	0	0	0	0	0	0	0	0	0	0	0	0	0	0	0	0	46773	0	0	0	0	0	0	0	0
197	Totally conserved	0	0	0	0	0	0	0	0	0	0	0	0	46773	0	0	0	0	0	0	0	0	0	0	0	0	0
198	Totally conserved	0	0	0	0	0	0	0	0	0	0	0	46773	0	0	0	0	0	0	0	0	0	0	0	0	0	0
199	Totally conserved	0	0	0	0	0	0	0	0	0	0	0	46773	0	0	0	0	0	0	0	0	0	0	0	0	0	0
200	Totally conserved	0	0	0	0	46773	0	0	0	0	0	0	0	0	0	0	0	0	0	0	0	0	0	0	0	0	0
201	Variant	0	0	0	0	0	0	0	0	0	0	46772	0	0	0	0	0	0	1	0	0	0	0	0	0	0	0
202	Totally conserved	0	0	0	0	0	0	0	0	0	0	0	0	0	0	0	0	0	0	0	0	0	46773	0	0	0	0
203	Totally conserved	0	0	0	0	0	0	0	0	0	0	0	46773	0	0	0	0	0	0	0	0	0	0	0	0	0	0
204	Variant	0	0	0	0	0	0	0	2	0	0	0	0	0	0	0	46771	0	0	0	0	0	0	0	0	0	0
205	Variant	0	0	0	0	0	0	2	0	1	0	0	0	0	0	0	0	0	0	0	0	0	46770	0	0	0	0
206	Totally conserved	0	0	0	0	0	0	0	0	0	0	0	46773	0	0	0	0	0	0	0	0	0	0	0	0	0	0
207	Totally conserved	0	0	0	46773	0	0	0	0	0	0	0	0	0	0	0	0	0	0	0	0	0	0	0	0	0	0
208	Totally conserved	0	0	0	0	46773	0	0	0	0	0	0	0	0	0	0	0	0	0	0	0	0	0	0	0	0	0
209	Totally conserved	0	0	0	0	0	0	0	0	0	0	0	0	0	0	0	0	0	46773	0	0	0	0	0	0	0	0
210	Totally conserved	0	0	0	0	46773	0	0	0	0	0	0	0	0	0	0	0	0	0	0	0	0	0	0	0	0	0
211	Totally conserved	0	0	0	0	0	0	0	0	0	0	0	0	0	0	0	0	46773	0	0	0	0	0	0	0	0	0
212	Variant	0	0	0	0	0	0	0	0	0	0	46771	0	0	0	0	0	0	2	0	0	0	0	0	0	0	0
213	Totally conserved	0	0	0	0	0	0	0	0	46773	0	0	0	0	0	0	0	0	0	0	0	0	0	0	0	0	0
214	Totally conserved	0	0	0	0	0	0	0	0	0	0	0	46773	0	0	0	0	0	0	0	0	0	0	0	0	0	0
215	Totally conserved	0	0	0	0	0	0	0	0	0	0	0	0	0	0	0	0	46773	0	0	0	0	0	0	0	0	0
216	Variant	0	0	0	0	0	24186	0	0	0	0	0	0	0	0	0	0	0	0	0	0	0	0	0	0	22587	0
217	Totally conserved	0	0	0	0	0	0	0	0	0	0	0	0	0	0	0	0	0	0	0	46773	0	0	0	0	0	0
218	Totally conserved	0	0	0	0	0	46773	0	0	0	0	0	0	0	0	0	0	0	0	0	0	0	0	0	0	0	0
219	Totally conserved	0	0	0	0	0	0	0	0	46773	0	0	0	0	0	0	0	0	0	0	0	0	0	0	0	0	0
220	Totally conserved	0	0	0	0	46773	0	0	0	0	0	0	0	0	0	0	0	0	0	0	0	0	0	0	0	0	0
221	Totally conserved	0	0	0	0	0	0	0	0	0	0	0	0	0	46773	0	0	0	0	0	0	0	0	0	0	0	0
222	Variant	0	0	0	0	0	0	0	1	0	0	0	0	0	0	0	0	0	46771	1	0	0	0	0	0	0	0
223	Totally conserved	0	0	0	0	0	0	0	0	0	0	0	0	0	0	0	0	0	0	46773	0	0	0	0	0	0	0
224	Variant	0	0	0	0	0	0	0	0	0	0	0	0	0	0	0	1	46772	0	0	0	0	0	0	0	0	0
225	Totally conserved	0	0	0	0	0	0	0	0	0	0	46773	0	0	0	0	0	0	0	0	0	0	0	0	0	0	0
226	Variant	0	0	0	0	46766	0	0	0	0	0	0	0	0	0	0	0	7	0	0	0	0	0	0	0	0	0
227	Totally conserved	0	0	0	0	0	0	0	0	0	0	0	0	0	0	0	0	0	0	0	46773	0	0	0	0	0	0
228	Variant	0	0	0	1	0	0	46772	0	0	0	0	0	0	0	0	0	0	0	0	0	0	0	0	0	0	0
229	Totally conserved	0	0	0	0	46773	0	0	0	0	0	0	0	0	0	0	0	0	0	0	0	0	0	0	0	0	0
230	Totally conserved	0	0	0	0	0	0	0	0	0	0	0	46773	0	0	0	0	0	0	0	0	0	0	0	0	0	0
231	Totally conserved	0	0	0	0	0	0	0	0	0	0	0	46773	0	0	0	0	0	0	0	0	0	0	0	0	0	0
232	Totally conserved	0	0	0	46773	0	0	0	0	0	0	0	0	0	0	0	0	0	0	0	0	0	0	0	0	0	0
233	Totally conserved	0	0	0	0	0	0	0	0	46773	0	0	0	0	0	0	0	0	0	0	0	0	0	0	0	0	0
234	Totally conserved	0	0	0	0	0	0	0	0	0	0	0	0	0	0	0	0	0	0	46773	0	0	0	0	0	0	0
235	Totally conserved	0	0	0	0	0	0	0	0	0	0	0	0	0	0	0	0	46773	0	0	0	0	0	0	0	0	0
236	Variant	0	0	0	0	0	0	0	0	1	0	0	0	46772	0	0	0	0	0	0	0	0	0	0	0	0	0
237	Totally conserved	0	0	0	0	0	0	0	46773	0	0	0	0	0	0	0	0	0	0	0	0	0	0	0	0	0	0
238	Totally conserved	0	0	0	0	0	0	0	0	0	0	0	0	0	0	0	0	0	0	0	0	0	46773	0	0	0	0
239	Totally conserved	0	0	0	0	0	0	0	0	0	0	0	0	0	0	0	0	0	0	46773	0	0	0	0	0	0	0
240	Totally conserved	0	0	0	0	0	0	0	0	0	0	0	0	0	0	0	0	0	46773	0	0	0	0	0	0	0	0
241	Totally conserved	0	0	0	0	0	0	0	0	46773	0	0	0	0	0	0	0	0	0	0	0	0	0	0	0	0	0
242	Variant	0	0	0	0	0	0	0	0	0	0	0	0	0	0	0	0	46772	1	0	0	0	0	0	0	0	0
243	Totally conserved	0	0	0	0	0	0	0	0	0	0	0	0	0	0	0	0	0	46773	0	0	0	0	0	0	0	0
244	Totally conserved	0	0	0	0	0	0	0	0	0	0	0	0	0	0	0	0	46773	0	0	0	0	0	0	0	0	0
245	Variant	46770	0	0	0	0	0	0	0	0	0	0	0	0	0	0	0	0	0	3	0	0	0	0	0	0	0
246	Variant	0	0	0	0	0	0	0	0	46771	0	0	0	0	0	0	0	0	0	0	1	0	0	0	1	0	0
247	Variant	0	0	0	0	0	0	0	0	1	0	46772	0	0	0	0	0	0	0	0	0	0	0	0	0	0	0
248	Totally conserved	0	0	0	0	0	0	0	0	0	0	46773	0	0	0	0	0	0	0	0	0	0	0	0	0	0	0
249	Totally conserved	0	0	0	0	0	0	0	0	0	0	0	46773	0	0	0	0	0	0	0	0	0	0	0	0	0	0
250	Variant	0	0	0	0	0	0	0	0	0	0	0	0	0	0	0	0	31	46742	0	0	0	0	0	0	0	0
251	Totally conserved	0	0	0	0	46773	0	0	0	0	0	0	0	0	0	0	0	0	0	0	0	0	0	0	0	0	0
252	Variant	46765	0	0	0	0	0	0	0	0	0	0	0	0	0	0	0	0	0	0	8	0	0	0	0	0	0
253	Variant	0	0	0	0	0	1	0	0	0	0	0	46772	0	0	0	0	0	0	0	0	0	0	0	0	0	0
254	Totally conserved	0	0	0	0	0	0	0	0	0	0	0	0	0	0	0	0	46773	0	0	0	0	0	0	0	0	0
255	Totally conserved	0	0	0	0	0	0	0	0	0	0	0	0	0	46773	0	0	0	0	0	0	0	0	0	0	0	0
256	Totally conserved	0	0	0	0	46773	0	0	0	0	0	0	0	0	0	0	0	0	0	0	0	0	0	0	0	0	0
257	Variant	0	0	0	0	46755	0	18	0	0	0	0	0	0	0	0	0	0	0	0	0	0	0	0	0	0	0
258	Variant	0	0	0	0	10	0	0	0	0	0	0	0	0	0	0	0	0	0	0	0	0	46763	0	0	0	0
259	Totally conserved	0	0	0	0	46773	0	0	0	0	0	0	0	0	0	0	0	0	0	0	0	0	0	0	0	0	0
